# Supplementary material for: O-methyltransferase-like enzyme catalyzed diazo installation in polyketide biosynthesis
Source: Nat Commun. 2023 Sep 4;14:5372. doi: 10.1038/s41467-023-41062-7 (PMC10477347; doi:10.1038/s41467-023-41062-7)
Supplement: Supplementary file 4 — Source data [file 41467_2023_41062_MOESM4_ESM.xlsx]

## Sheet: Figure 6e
Relative activities of AlpH mutants.
	AlpH	M174W	G203A	K266A	K266D	H267A	H270A	D271A	H270A/D271A	D271A/H267A
peak area(replicate-1)	623.735	409.341	490.108	405.088	5.8319	320.212	400.38	399.084	17.93	6.24711
peak area(replicate-2)	637.6	382.1	550	438.806	5.166	259.839	382	442.023	27.588	7.89
peak area(replicate-3)	628	407.4	506.1	388	5.3	286.8	381.7	391.9	15.54	6.81
average	629.778	399.614	515.403	410.631	5.43263	288.95	388.027	411.002	20.3527	6.98237
	AlpH	M174W	G203A	K266A	K266D	H267A	H270A	D271A	H270A/D271A	D271A/H267A
peak area ratio (replicate-1)	99.0404	64.9976	77.8223	64.3223	0.926024	50.8452	63.5748	63.369	2.84703	0.991954
peak area ratio (replicate-2)	101.242	60.6721	87.3323	69.6763	0.820289	41.2588	60.6563	70.1871	4.38059	1.25282
peak area ratio (replicate-3)	99.7176	64.6894	80.3616	61.609	0.841566	45.5398	60.6086	62.2282	2.46754	1.08133
average	100	63.4531	81.8387	65.2025	0.862626	45.8813	61.6132	65.2614	3.23172	1.1087
s.d.	1.12762	2.41328	4.92408	4.10504	0.0559255	4.80231	1.69891	4.3037	1.01288	0.13257

## Sheet: Supplementary Figure 3
		SDS-PAGE analysis of purified AlpJ, AlpK, and AlpH.
			The red box shows the cut of gels

## Sheet: Supplementary Figure 14
	Effects of exogenous SAM, SAH, and Sinefungin addition to AlpJKH-catalyzed reaction.
		No additive	SAM	SAH	Sinefungin
	peak area(replicate-1)	746.74	389.65	333.96	394.14
	peak area(replicate-2)	532.17	330.61	272.614	458.19
	peak area(replicate-3)	717.96	356	268.78	416.4
	average	665.623	358.753	291.785	422.91
		No additive	SAM	SAH	Sinefungin
	peak area ratio (replicate-1)	112.187	58.5391	50.1725	59.2137
	peak area ratio (replicate-2)	79.9506	49.6692	40.9562	68.8362
	peak area ratio (replicate-3)	107.863	53.4837	40.3802	62.5579
	average	100	53.8974	43.8363	63.5359
	s.d.	17.4973	4.44939	5.49488	4.88527

## Sheet: Supplementary Figure 4
			Purification of the Alp1W: Lane1, whole cells; lane 2,supernatant; lane 3, flow through; lane 4, 30mM imidazole elution; lane 5, 500mM imidazole elution.
				The red box shows the cut of gel

## Sheet: Supplementary Figure 24
SDS-PAGE analysis of purified AlpH and AlpH mutants.
		The red box shows the cut of gel

## Sheet: Supplementary Figure 26
Surface plasmon resonance measurement of binding affinity between AlpH and l-gluN2H3.
	0.0975µM		0.195µM		0.39µM		0.78µM		1.56µM
Time(s)	Raw	fitted	Raw	fitted	Raw	fitted	Raw	fitted	Raw	fitted
-37.7	0.0101	0	0.2626	0	0.3807	0	0.3257	0	0.6613	0
-37.6	0.00949999	0	0.1987	0	0.3621	0	0.3428	0	0.6908	0
-37.5	-0.0317	0	0.1366	0	0.3386	0	0.2933	0	0.6466	0
-37.4	-0.0502	0	0.1432	0	0.3081	0	0.264	0	0.5738	0
-37.3	-0.054	0	0.1207	0	0.314499	0	0.275399	0	0.5178	0
-37.2	-0.0664	0	0.121999	0	0.314099	0	0.302799	0	0.526999	0
-37.1	-0.00630001	0	0.2119	0	0.387697	0	0.369797	0	0.5698	0
-37	0.00769999	0	0.2408	0	0.3771	0	0.3538	0	0.5783	0
-36.9	-0.0696	0	0.178901	0	0.325601	0	0.322101	0	0.5669	0
-36.8	-0.0662	0	0.1823	0	0.308499	0	0.251699	0	0.5059	0
-36.7	-0.0288	0	0.192298	0	0.357898	0	0.302198	0	0.548198	0
-36.6	-0.0392	0	0.152	0	0.3006	0	0.291	0	0.5431	0
-36.5	-0.0787	0	0.1303	0	0.2828	0	0.2856	0	0.5082	0
-36.4	-0.0765	0	0.1763	0	0.2831	0	0.2822	0	0.5247	0
-36.3	-0.0402	0	0.1793	0	0.305799	0	0.348399	0	0.6009	0
-36.2	-0.0361	0	0.1686	0	0.3054	0	0.3179	0	0.57	0
-36.1	-0.0364	0	0.1589	0	0.2935	0	0.3267	0	0.5704	0
-36	-0.0022	0	0.2232	0	0.3303	0	0.3659	0	0.6031	0
-35.9	-0.0356	0	0.158601	0	0.292101	0	0.293001	0	0.5649	0
-35.8	-0.0156	0	0.184	0	0.3008	0	0.339	0	0.5724	0
-35.7	-0.0137	0	0.1734	0	0.2975	0	0.3462	0	0.5695	0
-35.6	-0.0150994	0	0.202801	0	0.3058	0	0.3366	0	0.589401	0
-35.5	0.00999998	0	0.1738	0	0.281	0	0.3428	0	0.5807	0
-35.4	-0.00689998	0	0.1753	0	0.2714	0	0.3407	0	0.5746	0
-35.3	0.000299974	0	0.1794	0	0.2779	0	0.3326	0	0.5786	0
-35.2	-0.0149	0	0.163901	0	0.259901	0	0.340601	0	0.557501	0
-35.1	0.0145	0	0.1797	0	0.271999	0	0.360099	0	0.553	0
-35	0.00240002	0	0.1725	0	0.2631	0	0.3618	0	0.5467	0
-34.9	0.00570001	0	0.160701	0	0.239701	0	0.359001	0	0.5376	0
-34.8	-0.00329997	0	0.1492	0	0.2461	0	0.3476	0	0.525	0
-34.7	-0.00339997	0	0.1463	0	0.2486	0	0.331	0	0.5263	0
-34.6	0.00100003	0	0.1371	0	0.2478	0	0.3413	0	0.5176	0
-34.5	0.00399998	0	0.132	0	0.2521	0	0.3376	0	0.5044	0
-34.4	0.00589999	0	0.1311	0	0.2577	0	0.339	0	0.5027	0
-34.3	0.0127	0	0.1377	0	0.2684	0	0.3466	0	0.5053	0
-34.2	0.0183	0	0.1439	0	0.2694	0	0.3508	0	0.5144	0
-34.1	0.025	0	0.1459	0	0.2668	0	0.3515	0	0.5178	0
-34	0.031	0	0.1483	0	0.2623	0	0.3574	0	0.5185	0
-33.9	0.0383	0	0.1467	0	0.2562	0	0.3593	0	0.5243	0
-33.8	0.0444	0	0.1538	0	0.2562	0	0.3624	0	0.5278	0
-33.7	0.05	0	0.1604	0	0.2545	0	0.3653	0	0.523	0
-33.6	0.051	0	0.1623	0	0.2559	0	0.3646	0	0.5189	0
-33.5	0.0533	0	0.1703	0	0.2582	0	0.367	0	0.5178	0
-33.4	0.0516	0	0.1677	0	0.2572	0	0.372	0	0.5135	0
-33.3	0.0514	0	0.1688	0	0.2509	0	0.3709	0	0.5064	0
-33.2	0.0545	0	0.1695	0	0.2538	0	0.3725	0	0.5039	0
-33.1	0.0608	0	0.1725	0	0.2531	0	0.3699	0	0.5011	0
-33	0.0663	0	0.1711	0	0.2556	0	0.3711	0	0.4976	0
-32.9	0.0818	0	0.1738	0	0.2541	0	0.3605	0	0.4952	0
-32.8	0.0883	0	0.1846	0	0.2617	0	0.357	0	0.5072	0
-32.7	0.0845	0	0.1677	0	0.2536	0	0.3421	0	0.4964	0
-32.6	0.0705	0	0.1674	0	0.2643	0	0.3393	0	0.5005	0
-32.5	0.0677	0	0.1773	0	0.2666	0	0.3363	0	0.4968	0
-32.4	0.0823	0	0.182199	0	0.287699	0	0.342599	0	0.5198	0
-32.3	0.0804	0	0.1701	0	0.2797	0	0.3383	0	0.4999	0
-32.2	0.0755	0	0.1671	0	0.267	0	0.33	0	0.4816	0
-32.1	0.0749	0	0.1646	0	0.2658	0	0.325	0	0.4768	0
-32	0.0787	0	0.1615	0	0.2655	0	0.3253	0	0.4729	0
-31.9	0.0973	0	0.1609	0	0.2704	0	0.3347	0	0.4712	0
-31.8	0.0946	0	0.1483	0	0.2602	0	0.3197	0	0.4687	0
-31.7	0.0903	0	0.1534	0	0.2609	0	0.3226	0	0.4676	0
-31.6	0.0842	0	0.1579	0	0.2599	0	0.3285	0	0.4653	0
-31.5	0.073	0	0.1651	0	0.2627	0	0.3201	0	0.4622	0
-31.4	0.0714	0	0.1678	0	0.2599	0	0.311	0	0.4586	0
-31.3	0.0711	0	0.1703	0	0.2591	0	0.3085	0	0.4547	0
-31.2	0.0662	0	0.1716	0	0.2657	0	0.3114	0	0.4509	0
-31.1	0.0704	0	0.1738	0	0.2676	0	0.3166	0	0.4494	0
-31	0.066	0	0.1752	0	0.2683	0	0.3205	0	0.4425	0
-30.9	0.0611	0	0.1796	0	0.2727	0	0.3294	0	0.4453	0
-30.8	0.0525	0	0.1656	0	0.2644	0	0.3155	0	0.4368	0
-30.7	0.0484	0	0.1633	0	0.2632	0	0.3089	0	0.4323	0
-30.6	0.0501	0	0.1629	0	0.2589	0	0.3094	0	0.4308	0
-30.5	0.0497	0	0.1652	0	0.2551	0	0.3122	0	0.4312	0
-30.4	0.0494	0	0.1639	0	0.2519	0	0.3062	0	0.427	0
-30.3	0.0466	0	0.159	0	0.2416	0	0.3012	0	0.4211	0
-30.2	0.0398	0	0.1593	0	0.2362	0	0.2977	0	0.4157	0
-30.1	0.0399	0	0.1627	0	0.2349	0	0.2997	0	0.4169	0
-30	0.0367	0	0.1617	0	0.2372	0	0.2985	0	0.4115	0
-29.9	0.037	0	0.1618	0	0.2385	0	0.2999	0	0.4106	0
-29.8	0.0378	0	0.1633	0	0.235	0	0.2966	0	0.4077	0
-29.7	0.0414	0	0.1655	0	0.2316	0	0.2967	0	0.4088	0
-29.6	0.0407	0	0.1646	0	0.229	0	0.2935	0	0.4089	0
-29.5	0.0398	0	0.1655	0	0.2276	0	0.2926	0	0.4092	0
-29.4	0.0402	0	0.1673	0	0.2223	0	0.2942	0	0.4092	0
-29.3	0.0374	0	0.1691	0	0.219	0	0.2932	0	0.4114	0
-29.2	0.0327	0	0.169	0	0.2147	0	0.2859	0	0.4097	0
-29.1	0.0312	0	0.1715	0	0.212	0	0.2814	0	0.4068	0
-29	0.0294	0	0.1746	0	0.2123	0	0.2818	0	0.4042	0
-28.9	0.0281	0	0.1729	0	0.2106	0	0.2802	0	0.3972	0
-28.8	0.0217	0	0.1706	0	0.2063	0	0.2755	0	0.3936	0
-28.7	0.0152	0	0.1643	0	0.2011	0	0.2725	0	0.3888	0
-28.6	0.0117	0	0.1638	0	0.1981	0	0.266	0	0.3886	0
-28.5	0.00820001	0	0.1627	0	0.1946	0	0.2587	0	0.3844	0
-28.4	0.00319998	0	0.1644	0	0.1923	0	0.2528	0	0.3802	0
-28.3	0.00230001	0	0.1607	0	0.195	0	0.2473	0	0.3817	0
-28.2	-0.00130002	0	0.1599	0	0.1952	0	0.2454	0	0.3832	0
-28.1	-0.000700021	0	0.1625	0	0.1907	0	0.2424	0	0.3841	0
-28	-0.00349995	0	0.157	0	0.1874	0	0.2389	0	0.3841	0
-27.9	-0.00339999	0	0.1561	0	0.1846	0	0.239	0	0.3835	0
-27.8	-0.00379998	0	0.1504	0	0.1787	0	0.2335	0	0.3798	0
-27.7	-0.00579991	0	0.1471	0	0.1744	0	0.2312	0	0.3746	0
-27.6	-0.00849995	0	0.1446	0	0.175	0	0.2274	0	0.3722	0
-27.5	-0.00909993	0	0.1466	0	0.172	0	0.2252	0	0.3667	0
-27.4	-0.00960001	0	0.1483	0	0.1692	0	0.228	0	0.3679	0
-27.3	-0.0123	0	0.1456	0	0.1645	0	0.2258	0	0.3648	0
-27.2	-0.0161	0	0.1473	0	0.1612	0	0.2205	0	0.3664	0
-27.1	-0.0145999	0	0.1512	0	0.1602	0	0.2184	0	0.3682	0
-27	-0.0168999	0	0.1532	0	0.1565	0	0.2152	0	0.3665	0
-26.9	-0.0145	0	0.1546	0	0.1536	0	0.2148	0	0.3676	0
-26.8	-0.016	0	0.1516	0	0.1495	0	0.2168	0	0.3643	0
-26.7	-0.0180999	0	0.1541	0	0.1495	0	0.2165	0	0.3622	0
-26.6	-0.0197	0	0.1537	0	0.1499	0	0.2178	0	0.3602	0
-26.5	-0.0201	0	0.1513	0	0.1466	0	0.2167	0	0.3603	0
-26.4	-0.0264	0	0.1482	0	0.1425	0	0.2118	0	0.3598	0
-26.3	-0.0320999	0	0.1443	0	0.1352	0	0.2035	0	0.3542	0
-26.2	-0.0337	0	0.1456	0	0.1393	0	0.2049	0	0.3519	0
-26.1	-0.0385	0	0.1459	0	0.1417	0	0.2037	0	0.3475	0
-26	-0.0426	0	0.1418	0	0.1399	0	0.2037	0	0.3404	0
-25.9	-0.0489	0	0.1329	0	0.1349	0	0.1995	0	0.3363	0
-25.8	-0.0534	0	0.1303	0	0.1345	0	0.1964	0	0.3312	0
-25.7	-0.0568999	0	0.1287	0	0.1313	0	0.1934	0	0.3274	0
-25.6	-0.0577999	0	0.1298	0	0.1325	0	0.1945	0	0.3299	0
-25.5	-0.0587	0	0.1298	0	0.1285	0	0.1924	0	0.3303	0
-25.4	-0.0610999	0	0.1263	0	0.1242	0	0.1889	0	0.3251	0
-25.3	-0.0622	0	0.1224	0	0.1221	0	0.1883	0	0.3236	0
-25.2	-0.0654999	0	0.1131	0	0.1187	0	0.1883	0	0.3211	0
-25.1	-0.0632999	0	0.1119	0	0.1184	0	0.1895	0	0.3222	0
-25	-0.0629	0	0.1122	0	0.1186	0	0.1924	0	0.323	0
-24.9	-0.0632	0	0.1078	0	0.1184	0	0.1892	0	0.3222	0
-24.8	-0.0674	0	0.102	0	0.1136	0	0.1855	0	0.3209	0
-24.7	-0.07	0	0.1026	0	0.1125	0	0.1816	0	0.3181	0
-24.6	-0.0718	0	0.1018	0	0.1099	0	0.1839	0	0.3152	0
-24.5	-0.0760999	0	0.1018	0	0.107	0	0.1835	0	0.3118	0
-24.4	-0.0758999	0	0.1021	0	0.1041	0	0.1845	0	0.3097	0
-24.3	-0.0785999	0	0.1018	0	0.1013	0	0.1868	0	0.3107	0
-24.2	-0.0809	0	0.1013	0	0.0987	0	0.185	0	0.3104	0
-24.1	-0.0795999	0	0.0964	0	0.0944	0	0.1758	0	0.307	0
-24	-0.0752	0	0.0951	0	0.0973999	0	0.1767	0	0.3091	0
-23.9	-0.0791999	0	0.0888001	0	0.0925	0	0.174	0	0.3052	0
-23.8	-0.0792999	0	0.0855001	0	0.0905	0	0.1753	0	0.3045	0
-23.7	-0.0806999	0	0.085	0	0.0915	0	0.1745	0	0.304	0
-23.6	-0.0852999	0	0.0881	0	0.0936999	0	0.1751	0	0.3053	0
-23.5	-0.0825	0	0.0897	0	0.0932999	0	0.1771	0	0.3062	0
-23.4	-0.0865999	0	0.0883001	0	0.0897	0	0.1739	0	0.3019	0
-23.3	-0.0884	0	0.0881	0	0.0898	0	0.1713	0	0.3009	0
-23.2	-0.0904999	0	0.085	0	0.0883	0	0.1674	0	0.2995	0
-23.1	-0.0884	0	0.0806	0	0.0896999	0	0.169	0	0.2992	0
-23	-0.0891999	0	0.0757	0	0.0900999	0	0.1681	0	0.2987	0
-22.9	-0.0847999	0	0.0762001	0	0.0907	0	0.1712	0	0.2992	0
-22.8	-0.0885999	0	0.0787001	0	0.0886	0	0.1674	0	0.3026	0
-22.7	-0.0825	0	0.0777	0	0.0906	0	0.1696	0	0.3087	0
-22.6	-0.0774	0	0.0834	0	0.0924	0	0.1733	0	0.3131	0
-22.5	-0.0757	0	0.0843	0	0.0962	0	0.1785	0	0.3106	0
-22.4	-0.0827001	0	0.0745	0	0.0957	0	0.1728	0	0.309	0
-22.3	-0.0911999	0	0.0655001	0	0.093	0	0.1652	0	0.3044	0
-22.2	-0.0902998	0	0.0646	0	0.0941	0	0.1674	0	0.305	0
-22.1	-0.0837999	0	0.0726	0	0.0952998	0	0.1733	0	0.3107	0
-22	-0.0838999	0	0.0755	0	0.0987999	0	0.1731	0	0.3114	0
-21.9	-0.0882001	0	0.0857999	0	0.1064	0	0.1743	0	0.3155	0
-21.8	-0.0930001	0	0.0871999	0	0.107	0	0.1699	0	0.3141	0
-21.7	-0.0940001	0	0.0813	0	0.1036	0	0.1655	0	0.3138	0
-21.6	-0.0926	0	0.0769	0	0.1071	0	0.1713	0	0.3143	0
-21.5	-0.0917001	0	0.0748	0	0.1041	0	0.1772	0	0.3122	0
-21.4	-0.0959003	0	0.0731999	0	0.1039	0	0.1763	0	0.3147	0
-21.3	-0.1051	0	0.0696999	0	0.0994	0	0.177	0	0.3122	0
-21.2	-0.1115	0	0.0704	0	0.0998	0	0.1726	0	0.3086	0
-21.1	-0.1116	0	0.0787	0	0.1008	0	0.1764	0	0.3179	0
-21	-0.1092	0	0.0793	0	0.0996	0	0.1815	0	0.3183	0
-20.9	-0.0989999	0	0.0833001	0	0.1021	0	0.1855	0	0.3193	0
-20.8	-0.0961998	0	0.0836002	0	0.1045	0	0.1812	0	0.3174	0
-20.7	-0.0875999	0	0.0925	0	0.1143	0	0.1844	0	0.3234	0
-20.6	-0.0821999	0	0.0889	0	0.1193	0	0.1856	0	0.3224	0
-20.5	-0.0796999	0	0.0838	0	0.127	0	0.1842	0	0.3171	0
-20.4	-0.0801998	0	0.0896001	0	0.1323	0	0.1788	0	0.3155	0
-20.3	-0.0784999	0	0.0935001	0	0.1329	0	0.1763	0	0.3144	0
-20.2	-0.0741	0	0.0947	0	0.1314	0	0.1738	0	0.3107	0
-20.1	-0.0664	0	0.0922	0	0.1315	0	0.1664	0	0.3111	0
-20	-0.0629	0	0.0882	0	0.136	0	0.1606	0	0.3118	0
-19.9	-0.0685998	0	0.0865001	0	0.1321	0	0.1524	0	0.3062	0
-19.8	-0.0638999	0	0.0902001	0	0.1318	0	0.1561	0	0.3039	0
-19.7	-0.0611	0	0.0981	0	0.1299	0	0.1521	0	0.3035	0
-19.6	-0.0509	0	0.1026	0	0.133	0	0.1535	0	0.3042	0
-19.5	-0.0472001	0	0.1004	0	0.1385	0	0.1504	0	0.3054	0
-19.4	-0.0472003	0	0.0959999	0	0.1445	0	0.146	0	0.2987	0
-19.3	-0.0456001	0	0.0919999	0	0.1458	0	0.1428	0	0.2964	0
-19.2	-0.0468001	0	0.0908	0	0.1515	0	0.1429	0	0.2919	0
-19.1	-0.0461001	0	0.0879	0	0.1545	0	0.1405	0	0.287	0
-19	-0.0406	0	0.0916	0	0.1561	0	0.1387	0	0.2821	0
-18.9	-0.0372001	0	0.0924999	0	0.1623	0	0.1385	0	0.2904	0
-18.8	-0.0468	0	0.082	0	0.1646	0	0.1383	0	0.2872	0
-18.7	-0.0511001	0	0.0785	0	0.1641	0	0.1378	0	0.2871	0
-18.6	-0.0626999	0	0.0675	0	0.1635	0	0.13	0	0.2778	0
-18.5	-0.0561998	0	0.0733	0	0.1691	0	0.1332	0	0.2789	0
-18.4	-0.0419998	0	0.0843001	0	0.1757	0	0.1282	0	0.2739	0
-18.3	-0.0228999	0	0.0898001	0	0.1736	0	0.1257	0	0.2678	0
-18.2	-0.00949998	0	0.0993	0	0.1767	0	0.1271	0	0.2706	0
-18.1	-0.00509997	0	0.0991001	0	0.1652	0	0.1264	0	0.2626	0
-18	-0.00499998	0	0.0949001	0	0.1449	0	0.1241	0	0.2457	0
-17.9	-0.00670002	0	0.0933001	0	0.1343	0	0.1272	0	0.2343	0
-17.8	-0.00679998	0	0.0791	0	0.1216	0	0.1231	0	0.2149	0
-17.7	-0.0204	0	0.0707	0	0.1166	0	0.1096	0	0.2044	0
-17.6	-0.00729999	0	0.0612998	0	0.1326	0	0.1072	0	0.2135	0
-17.5	0.0223	0	0.0698996	0	0.151799	0	0.120099	0	0.2271	0
-17.4	0.0334999	0	0.0654	0	0.1576	0	0.117	0	0.2237	0
-17.3	0.0382001	0	0.0629001	0	0.1532	0	0.1006	0	0.2146	0
-17.2	0.0461002	0	0.0731	0	0.1536	0	0.0993	0	0.2145	0
-17.1	0.045	0	0.0905	0	0.1576	0	0.1043	0	0.2133	0
-17	0.0299	0	0.0905002	0	0.1507	0	0.1123	0	0.2144	0
-16.9	0.00909998	0	0.0864002	0	0.1368	0	0.104	0	0.2009	0
-16.8	0.00490002	0	0.0914	0	0.127	0	0.1082	0	0.1983	0
-16.7	0.00409992	0	0.0934	0	0.1254	0	0.1055	0	0.1997	0
-16.6	0.00139998	0	0.0924	0	0.1181	0	0.0959001	0	0.1947	0
-16.5	0.00370012	0	0.0829	0	0.1144	0	0.0889	0	0.1846	0
-16.4	0.0140003	0	0.0726001	0	0.1158	0	0.0848	0	0.1728	0
-16.3	0.0145002	0	0.0685002	0	0.1163	0	0.0748	0	0.161	0
-16.2	0.0132004	0	0.0678	0	0.1135	0	0.0646	0	0.1511	0
-16.1	0.0131004	0	0.067	0	0.1091	0	0.0614997	0	0.1532	0
-16	0.0127004	0	0.0797	0	0.1162	0	0.0625996	0	0.1527	0
-15.9	0.0124005	0	0.0944003	0	0.1155	0	0.059	0	0.1523	0
-15.8	0.0122002	0	0.1043	0	0.1071	0	0.0611	0	0.1515	0
-15.7	0.000800176	0	0.104	0	0.1007	0	0.0653	0	0.1559	0
-15.6	-0.00539984	0	0.1022	0	0.0911998	0	0.0693998	0	0.1546	0
-15.5	-0.00859985	0	0.1037	0	0.0890999	0	0.0675999	0	0.1508	0
-15.4	-0.00639951	0	0.1091	0	0.0872	0	0.0627	0	0.1423	0
-15.3	1.07e-07	0	0.1144	0	0.0869	0	0.068	0	0.1474	0
-15.2	0.00150011	0	0.1097	0	0.0829	0	0.0707	0	0.138	0
-15.1	0.00980005	0	0.1067	0	0.0832999	0	0.0733999	0	0.1509	0
-15	0.0182999	0	0.0986	0	0.0931	0	0.0720999	0	0.1494	0
-14.9	0.0067999	0	0.0841	0	0.0932	0	0.0647	0	0.1405	0
-14.8	0.00249991	0	0.0790999	0	0.0887	0	0.0606	0	0.1404	0
-14.7	-0.0101001	0	0.074	0	0.083	0	0.0578	0	0.1446	0
-14.6	-0.0294999	0	0.068	0	0.0775001	0	0.0479001	0	0.1321	0
-14.5	-0.0393998	0	0.0731	0	0.0897999	0	0.0507999	0	0.1326	0
-14.4	-0.0355997	0	0.0770001	0	0.0831	0	0.0574	0	0.1352	0
-14.3	-0.0322999	0	0.0783001	0	0.0728	0	0.0558	0	0.1333	0
-14.2	-0.0379999	0	0.0729	0	0.074	0	0.0451	0	0.1302	0
-14.1	-0.0235001	0	0.0664	0	0.0734999	0	0.0352999	0	0.1297	0
-14	-0.0153	0	0.0584	0	0.0644001	0	0.0305001	0	0.1187	0
-13.9	-0.00710031	0	0.0537998	0	0.0577	0	0.0301	0	0.1239	0
-13.8	-0.0169002	0	0.0428998	0	0.049	0	0.0222	0	0.1244	0
-13.7	-0.0247002	0	0.0313	0	0.0482	0	0.0198	0	0.1154	0
-13.6	-0.0300002	0	0.0163	0	0.0476002	0	0.0232002	0	0.1067	0
-13.5	-0.0366	0	0.0021	0	0.0499002	0	0.0200002	0	0.1036	0
-13.4	-0.0395997	0	-0.00359983	0	0.0547	0	0.0193	0	0.1041	0
-13.3	-0.0343997	0	-0.00619966	0	0.0574	0	0.0255	0	0.1064	0
-13.2	-0.0232998	0	0.011	0	0.0684	0	0.0333	0	0.1193	0
-13.1	-0.0274999	0	0.00850001	0	0.0691998	0	0.0318998	0	0.1222	0
-13	-0.0322999	0	0.0088	0	0.0663999	0	0.0186999	0	0.117	0
-12.9	-0.0557997	0	-0.00369986	0	0.0553	0	0.00879999	0	0.0959001	0
-12.8	-0.0762995	0	-0.0188995	0	0.05	0	-0.006	0	0.0722005	0
-12.7	-0.0657999	0	-0.00549999	0	0.0507	0	0.0185	0	0.0857001	0
-12.6	-0.0647998	0	-0.00639999	0	0.0455999	0	0.0341999	0	0.0900002	0
-12.5	-0.0571001	0	-0.00109999	0	0.0526998	0	0.0247998	0	0.0907	0
-12.4	-0.0648997	0	-0.0114999	0	0.0493	0	0.0146	0	0.0780001	0
-12.3	-0.0693997	0	-0.0114997	0	0.0541	0	0.00300001	0	0.0686003	0
-12.2	-0.0604998	0	0.00490001	0	0.0675	0	0.00320001	0	0.0692002	0
-12.1	-0.0551999	0	0.00979999	0	0.0736998	0	0.00399978	0	0.0791001	0
-12	-0.0537999	0	0.00619999	0	0.0715999	0	0.00499987	0	0.0817	0
-11.9	-0.0504	0	0.00370001	0	0.0718	0	0.00280001	0	0.0843	0
-11.8	-0.0494999	0	0.000800062	0	0.0693	0	-0.0023	0	0.0805001	0
-11.7	-0.0498	0	0.000200013	0	0.0682	0	-0.00689999	0	0.0743	0
-11.6	-0.0557999	0	-0.0029	0	0.0633	0	-0.0138	0	0.0715001	0
-11.5	-0.0505	0	-0.00339999	0	0.0656999	0	-0.0180001	0	0.0738	0
-11.4	-0.0516997	0	-0.00369985	0	0.0606	0	-0.0228	0	0.0673001	0
-11.3	-0.0458998	0	-0.00159984	0	0.061	0	-0.0197	0	0.0633002	0
-11.2	-0.0455999	0	-0.00109999	0	0.0612	0	-0.00969999	0	0.0681001	0
-11.1	-0.0432999	0	0.000800009	0	0.0632999	0	-0.00390014	0	0.0702001	0
-11	-0.0431998	0	-0.000900005	0	0.0665999	0	-0.00890013	0	0.0711	0
-10.9	-0.0413997	0	0.000100145	0	0.0705	0	-0.0055	0	0.0705001	0
-10.8	-0.0441	0	-0.0001	0	0.0675	0	-0.000599996	0	0.0753	0
-10.7	-0.0452998	0	-0.0043	0	0.0673	0	-0.000199995	0	0.0716002	0
-10.6	-0.0367999	0	-0.00640001	0	0.0767998	0	0.00489984	0	0.0748001	0
-10.5	-0.0364998	0	-0.00499999	0	0.0767999	0	0.00969989	0	0.0735	0
-10.4	-0.0350997	0	-0.00179986	0	0.077	0	0.0174	0	0.0808001	0
-10.3	-0.0325999	0	0.00300005	0	0.0795	0	0.0177	0	0.0847001	0
-10.2	-0.0335	0	0.00139999	0	0.0751	0	0.0158	0	0.0838	0
-10.1	-0.0359999	0	-0.0039	0	0.0693	0	0.0154	0	0.0790001	0
-10	-0.029	0	-0.00720009	0	0.0693998	0	0.0280998	0	0.0807999	0
-9.9	-0.0354999	0	-0.0189	0	0.0637	0	0.0247	0	0.0782	0
-9.8	-0.0390999	0	-0.0223999	0	0.0611	0	0.0308	0	0.0827001	0
-9.7	-0.0455	0	-0.0248	0	0.0539	0	0.0313	0	0.0863	0
-9.6	-0.0507	0	-0.0246	0	0.0513999	0	0.0429999	0	0.0877	0
-9.5	-0.054	0	-0.0315	0	0.0485999	0	0.0550999	0	0.0853	0
-9.4	-0.0477	0	-0.0318001	0	0.0425998	0	0.0727998	0	0.0932999	0
-9.3	-0.0689	0	-0.0593	0	0.0175003	0	0.0650003	0	0.0881	0
-9.2	-0.0621	0	-0.0652	0	0.0101	0	0.0616	0	0.0838	0
-9.1	-0.0442	0	-0.0564001	0	0.00629971	0	0.0533997	0	0.0794	0
-9	-0.032	0	-0.0409002	0	0.0233995	0	0.0588995	0	0.0784998	0
-8.9	-0.0104	0	-0.0302003	0	0.0345993	0	0.0620993	0	0.0893997	0
-8.8	-0.00689999	0	-0.0309	0	0.0324999	0	0.0427999	0	0.0796	0
-8.7	0.0014	0	-0.0226002	0	0.0357998	0	0.0356998	0	0.0805	0
-8.6	-0.00389999	0	-0.0266002	0	0.0371996	0	0.0311996	0	0.0715	0
-8.5	-0.0011	0	-0.0236002	0	0.0324997	0	0.0355997	0	0.0728998	0
-8.4	-0.0045	0	-0.0321	0	0.0268001	0	0.0302001	0	0.0609	0
-8.3	-0.000200007	0	-0.0314	0	0.0276999	0	0.0309999	0	0.0591	0
-8.2	-0.0031	0	-0.0342	0	0.0213	0	0.0287	0	0.0534	0
-8.1	0.0013	0	-0.0300001	0	0.0146998	0	0.0241998	0	0.0526	0
-8	0.0118	0	-0.0283001	0	0.0129997	0	0.0244997	0	0.0521999	0
-7.9	0.0213	0	-0.0222001	0	0.0145998	0	0.0207998	0	0.0510999	0
-7.8	0.018	0	-0.0259	0	0.0197999	0	0.0172999	0	0.0546	0
-7.7	0.0107	0	-0.0247	0	0.0182	0	0.00879998	0	0.0501	0
-7.6	0.0109	0	-0.0207001	0	0.0219998	0	0.00839978	0	0.0445	0
-7.5	0.006	0	-0.0236	0	0.0196999	0	0.00269994	0	0.0344	0
-7.4	0.0071	0	-0.0215001	0	0.0218997	0	0.00449972	0	0.0352999	0
-7.3	0.005	0	-0.0234	0	0.0216999	0	0.00449991	0	0.033	0
-7.2	0.0056	0	-0.0244001	0	0.0244999	0	0.0059999	0	0.0301	0
-7.1	0.007	0	-0.0217001	0	0.0244998	0	0.0068998	0	0.0326	0
-7	0.006	0	-0.0174001	0	0.0248998	0	0.00779983	0	0.0334999	0
-6.9	0.0073	0	-0.0150001	0	0.0219999	0	0.00809986	0	0.0295999	0
-6.8	0.0079	0	-0.0121	0	0.0155	0	0.00449995	0	0.0269	0
-6.7	0.0061	0	-0.0111001	0	0.0123999	0	0.00319991	0	0.0259	0
-6.6	0.0052	0	-0.0136001	0	0.0107999	0	0.00129987	0	0.0242	0
-6.5	0.005	0	-0.0158001	0	0.0107999	0	0.00269988	0	0.0233999	0
-6.4	0.0004	0	-0.017	0	0.00870001	0	0.00320001	0	0.0176	0
-6.3	-0.0058	0	-0.0183	0	0.00559998	0	0.00189998	0	0.018	0
-6.2	-0.0046	0	-0.0161001	0	0.00859988	0	0.00679988	0	0.0208	0
-6.1	-0.0058	0	-0.0129001	0	0.00679985	0	0.00979985	0	0.0188	0
-6	-0.0093	0	-0.0165	0	-0.0001	0	0.0045	0	0.0151	0
-5.9	-0.0110998	0	-0.0161	0	-0.0045	0	0.0014	0	0.0130001	0
-5.8	-0.0102	0	-0.0144	0	-0.00210019	0	-1.92e-07	0	0.0137	0
-5.7	-0.0101	0	-0.0119002	0	-0.0021002	0	-0.000300195	0	0.0126998	0
-5.6	-0.0032	0	-0.0098	0	-0.00170021	0	-0.000900214	0	0.01	0
-5.5	-0.0039	0	-0.0052	0	-0.0028	0	-0.0019	0	0.0059	0
-5.4	-0.0045	0	-0.000900122	0	-0.00420012	0	-0.000500122	0	0.0012	0
-5.3	-0.0048	0	-0.0028	0	-0.00230004	0	0.00219996	0	-0.0001	0
-5.2	-0.0028	0	-0.0038001	0	9.99e-05	0	-0.000200103	0	0.000699897	0
-5.1	-0.0011	0	-0.0043	0	0.00169986	0	0.000199863	0	0.0007	0
-5	0	0	-0.0012	0	0	0	0	0	0	0
-4.9	0.0028001	0	0.0028	0	-0.0033	0	-0.0015	0	-0.000999897	0
-4.8	0.0029	0	0.0054	0	-0.0012001	0	-0.0053001	0	-0.0019	0
-4.7	0.00420024	0	0.0062	0	0.003	0	-0.0089	0	-0.0042	0
-4.6	0.00160026	0	0.00620026	0	0.0017	0	-0.0119	0	-0.00769974	0
-4.5	0.0051	0	0.011	0	0.0077	0	-0.0082	0	-0.0077	0
-4.4	0.00350004	0	0.0107	0	0.0037	0	-0.0112	0	-0.0139	0
-4.3	0.0026	0	0.0058	0	0.00119996	0	-0.0175	0	-0.0191	0
-4.2	0.00310014	0	0.0058	0	0.000900001	0	-0.0188	0	-0.0167	0
-4.1	0.0005	0	0.0075	0	-0.000500186	0	-0.0194002	0	-0.0187	0
-4	0.001	0	0.0072	0	-0.0011	0	-0.0196	0	-0.0212	0
-3.9	0.00100017	0	0.0042	0	-0.0053	0	-0.0224	0	-0.0259998	0
-3.8	0.0003	0	0.0037	0	-0.00620017	0	-0.0204002	0	-0.0212	0
-3.7	0.00330007	0	0.0048	0	-0.0033	0	-0.0179	0	-0.0234	0
-3.6	0.0102	0	0.0013	0	-0.00270031	0	-0.0167003	0	-0.0196	0
-3.5	0.0132	0	0.004	0	-0.01	0	-0.0198	0	-0.0203	0
-3.4	0.0123	0	0.00669994	0	-0.0109001	0	-0.0240001	0	-0.0184	0
-3.3	0.017	0	0.0166	0	-0.00660027	0	-0.0229003	0	-0.0148	0
-3.2	0.0142	0	0.0146999	0	-0.00580012	0	-0.0214001	0	-0.0144001	0
-3.1	0.0069	0	0.0154	0	-0.00620002	0	-0.0256	0	-0.0193	0
-3	-0.002	0	0.013	0	-0.0019	0	-0.0218	0	-0.0164	0
-2.9	-0.0053	0	0.0176999	0	-0.00250012	0	-0.0191001	0	-0.0209	0
-2.8	0.01	0	0.0227	0	0.00469951	0	-0.00290049	0	-0.0153	0
-2.7	0.012	0	0.0250999	0	-0.00210007	0	-0.00340007	0	-0.0160001	0
-2.6	0.0157	0	0.023	0	-0.00520016	0	0.00349984	0	-0.0101	0
-2.5	0.0116	0	0.0169	0	-0.0136	0	-0.0029	0	-0.0137	0
-2.4	0.0152	0	0.0258998	0	-0.0142002	0	-0.00330024	0	-0.0094	0
-2.3	0.0083	0	0.0236	0	-0.0266999	0	-0.0106999	0	-0.0224	0
-2.2	0.0162	0	0.0203997	0	-0.0222003	0	0.00289967	0	-0.0138003	0
-2.1	0.0282	0	0.0226	0	-0.0218002	0	0.00699978	0	-0.0076	0
-2	0.0398	0	0.023	0	-0.0217	0	0.0039	0	-0.014	0
-1.9	0.046	0	0.0277	0	-0.0255	0	-0.0039	0	-0.0165	0
-1.8	0.0551	0	0.0241	0	-0.0183	0	-0.00829996	0	-0.0199	0
-1.7	0.0453	0	0.0155001	0	-0.0175999	0	-0.00689988	0	-0.0300999	0
-1.6	0.0318	0	0.0076	0	-0.0187999	0	-0.00999988	0	-0.0217	0
-1.5	0.0469	0	-0.007	0	-0.0212	0	-0.0129	0	-0.0179	0
-1.4	0.0468997	0	-0.007	0	-0.044	0	-0.0129	0	-0.0264003	0
-1.3	0.0426	0	-0.007	0	-0.0295999	0	-0.0156999	0	-0.032	0
-1.2	0.0413	0	-0.0087	0	-0.0212	0	-0.0177	0	-0.0347999	0
-1.1	0.0149988	0	-0.0087	0	-0.0295999	0	-0.0202	0	-0.0762012	0
-1	-0.0105	0	-0.00870047	0	-0.0212	0	-0.0474	0	-0.1035	0
-0.899998	-0.0078	0	-0.0087	0	-0.0204	0	-0.0474	0	-0.1068	0
-0.799999	-0.0078	0	-0.0087	0	-0.0129	0	-0.0474	0	-0.1068	0
-0.699997	-0.0078	0	-0.0087	0	-0.0129	0	-0.0474	0	-0.1068	0
-0.599998	-0.00350059	0	-0.007	0	-0.0103	0	-0.0340999	0	-0.1035	0
-0.5	0.0149	0	-0.007	0	-0.0068	0	-0.0268	0	-0.0829	0
-0.399998	0.0149988	0	0.0003	0	-0.0068	0	-0.0202	0	-0.0762012	0
-0.299999	0.0413	0	0.00529876	0	-0.0068	0	-0.0177	0	-0.0347999	0
-0.199997	0.0426	0	0.0261	0	0.009	0	-0.0156999	0	-0.032	0
-0.0999985	0.0468997	0	0.0714	0	0.00950018	0	-0.0129	0	-0.0264003	0
0	0.0469	0	0.1711	0	0.0631001	0	-0.0122	0	-0.0179	0
0.100002	0.395574	0	0.4359	0	0.1876	0	0.9963	0	0.768974	0
0.200001	0.9883	0.0116564	0.8419	0.0234354	0.214226	0.0468259	2.53693	0	1.7534	0.186262
0.300003	1.48588	0.0232869	1.8935	0.0467946	1.013	0.0934164	5.1572	0.093478	4.6829	0.369522
0.400002	1.601	0.0348905	2.09293	0.0700798	2.1625	0.139769	5.4261	0.186141	6.02313	0.549836
0.5	1.64169	0.0464679	2.2602	0.0932893	3.0109	0.185889	5.5138	0.277988	7.0038	0.727238
0.600002	1.68999	0.0580196	2.5197	0.116424	3.4305	0.231774	5.7097	0.369034	7.34458	0.901788
0.700001	1.7725	0.0695446	2.6063	0.139486	3.88072	0.277426	5.81042	0.459279	7.509	1.07352
0.800003	1.8089	0.081044	2.8363	0.162473	3.9421	0.322849	5.9289	0.548733	7.5277	1.24248
0.900002	1.8372	0.0925169	2.87319	0.185386	4.0806	0.36804	5.9369	0.637407	7.59179	1.40873
1	1.8372	0.103964	3.0072	0.208226	4.1366	0.413004	6.06421	0.725301	7.6337	1.57229
1.1	1.8702	0.115385	3.15451	0.230992	4.2835	0.457738	6.0702	0.812428	7.6855	1.73322
1.2	1.9106	0.12678	3.1687	0.253686	4.31541	0.502246	6.07371	0.898788	7.6937	1.89156
1.3	1.93903	0.13815	3.2101	0.276306	4.45221	0.54653	6.0983	0.984392	7.7003	2.04734
1.4	1.9657	0.149494	3.2209	0.298854	4.4647	0.590589	6.1357	1.06925	7.71039	2.20062
1.5	1.9657	0.160812	3.2418	0.321329	4.47161	0.634426	6.1492	1.15336	7.7456	2.35142
1.6	1.9709	0.172105	3.2625	0.343732	4.5478	0.678039	6.25581	1.23674	7.7458	2.49979
1.7	1.97729	0.183371	3.3731	0.366064	4.5641	0.721431	6.2964	1.31938	7.8015	2.64577
1.8	1.9782	0.194613	3.4595	0.388324	4.6714	0.764606	6.4123	1.4013	7.8643	2.7894
1.9	2.0244	0.205829	3.4624	0.410512	4.6809	0.80756	6.4524	1.4825	7.8688	2.93072
2	2.0244	0.217019	3.5086	0.432629	4.7025	0.850298	6.4679	1.56299	7.8806	3.06976
2.1	2.0362	0.228185	3.5258	0.454675	4.7069	0.892818	6.5086	1.64278	7.8806	3.20656
2.2	2.058	0.239324	3.541	0.47665	4.7069	0.935123	6.5512	1.72187	7.8867	3.34115
2.3	2.058	0.250439	3.541	0.498555	4.7025	0.977215	6.5725	1.80026	7.8966	3.47358
2.4	2.0244	0.261529	3.541	0.52039	4.7025	1.01909	6.6198	1.87797	7.8867	3.60387
2.5	2.058	0.272593	3.5258	0.542154	4.7686	1.06076	6.5512	1.95499	7.8806	3.73206
2.6	1.9841	0.283633	3.5508	0.563848	4.876	1.10221	6.5252	2.03135	7.9298	3.85819
2.7	2.0527	0.294647	3.5602	0.585473	4.8018	1.14346	6.4353	2.10703	7.9942	3.98228
2.8	2.0917	0.305636	3.6108	0.607028	4.8465	1.18449	6.424	2.18205	8.0019	4.10437
2.9	2.0185	0.316601	3.5442	0.628515	4.8685	1.22532	6.4276	2.25641	7.9276	4.2245
3	1.9485	0.32754	3.4368	0.649932	4.8022	1.26595	6.4084	2.33012	7.8958	4.34269
3.1	1.9309	0.338456	3.4114	0.67128	4.7251	1.30636	6.375	2.40319	7.8745	4.45898
3.2	1.9695	0.349346	3.5	0.69256	4.7809	1.34657	6.4563	2.47561	7.9144	4.57339
3.3	1.9533	0.360211	3.5295	0.713771	4.7919	1.38658	6.5139	2.5474	7.9534	4.68596
3.4	1.9794	0.371052	3.5683	0.734915	4.8257	1.42638	6.5509	2.61856	7.999	4.79671
3.5	1.95	0.381868	3.5656	0.755991	4.8283	1.46599	6.5208	2.6891	7.9771	4.90568
3.6	1.9583	0.392661	3.5725	0.776998	4.8423	1.50539	6.548	2.75902	8.0028	5.0129
3.7	1.942	0.403428	3.5666	0.797939	4.8316	1.54459	6.5502	2.82833	8.0144	5.11838
3.8	1.9595	0.414171	3.6154	0.818812	4.8651	1.5836	6.5949	2.89703	8.0632	5.22217
3.9	1.963	0.42489	3.6305	0.839619	4.8962	1.62241	6.5901	2.96513	8.0923	5.32429
4	1.9689	0.435584	3.6426	0.860358	4.8971	1.66102	6.614	3.03263	8.0972	5.42475
4.1	1.9831	0.446255	3.6611	0.881031	4.8993	1.69943	6.624	3.09954	8.1026	5.5236
4.2	1.9859	0.456901	3.645	0.901638	4.9162	1.73765	6.6102	3.16586	8.0935	5.62086
4.3	2.0126	0.467523	3.6621	0.922178	4.9276	1.77568	6.6413	3.2316	8.1077	5.71655
4.4	2.0027	0.478121	3.6783	0.942653	4.9183	1.81351	6.6384	3.29677	8.1361	5.8107
4.5	1.9941	0.488694	3.6773	0.963061	4.937	1.85116	6.6377	3.36137	8.1405	5.90333
4.6	2.0057	0.499245	3.6631	0.983404	4.9371	1.88861	6.644	3.4254	8.1413	5.99447
4.7	2.0389	0.50977	3.7022	1.00368	4.9696	1.92587	6.6632	3.48887	8.1731	6.08414
4.8	2.0273	0.520273	3.695	1.0239	4.9615	1.96295	6.6576	3.55178	8.1688	6.17236
4.9	2.0389	0.530751	3.6931	1.04404	4.9796	1.99983	6.6601	3.61414	8.1561	6.25916
5	2.0362	0.541206	3.6928	1.06413	4.9768	2.03653	6.6543	3.67596	8.1658	6.34457
5.1	2.0407	0.551637	3.6909	1.08415	4.9843	2.07305	6.658	3.73723	8.1771	6.42859
5.2	2.0371	0.562044	3.6733	1.1041	4.9881	2.10938	6.6594	3.79797	8.1663	6.51127
5.3	2.0335	0.572428	3.6813	1.12399	4.9856	2.14552	6.6652	3.85817	8.1766	6.59261
5.4	2.028	0.582789	3.6843	1.14382	4.9831	2.18148	6.673	3.91785	8.1797	6.67264
5.5	2.0328	0.593125	3.6965	1.16358	4.9955	2.21726	6.6834	3.97701	8.1888	6.75138
5.6	2.0362	0.603439	3.6997	1.18328	4.997	2.25286	6.686	4.03564	8.1857	6.82885
5.7	2.0337	0.613729	3.6952	1.20292	5.0064	2.28828	6.6816	4.09377	8.1997	6.90508
5.8	2.0401	0.623996	3.7001	1.22249	5.0051	2.32352	6.6916	4.15138	8.2068	6.98007
5.9	2.0499	0.634239	3.7238	1.242	5.0262	2.35858	6.7094	4.20849	8.2409	7.05386
6	2.061	0.644459	3.7183	1.26145	5.0374	2.39346	6.6996	4.2651	8.2481	7.12646
6.1	2.056	0.654657	3.7026	1.28083	5.0313	2.42817	6.6906	4.32121	8.2453	7.19789
6.2	2.0723	0.664831	3.7193	1.30016	5.0496	2.4627	6.6968	4.37683	8.2507	7.26816
6.3	2.06	0.674982	3.7245	1.31942	5.0546	2.49705	6.706	4.43196	8.2561	7.3373
6.4	2.059	0.68511	3.7367	1.33862	5.0635	2.53123	6.719	4.48661	8.2735	7.40534
6.5	2.0514	0.695215	3.7472	1.35775	5.0547	2.56524	6.7322	4.54079	8.2823	7.47227
6.6	2.0446	0.705297	3.7397	1.37683	5.0443	2.59908	6.7362	4.59448	8.2811	7.53813
6.7	2.0665	0.715356	3.7417	1.39585	5.0542	2.63274	6.7555	4.64771	8.3134	7.60292
6.8	2.0795	0.725393	3.7465	1.4148	5.0548	2.66624	6.7614	4.70047	8.324	7.66667
6.9	2.086	0.735407	3.7419	1.43369	5.0614	2.69956	6.7637	4.75277	8.323	7.72939
7	2.0883	0.745398	3.7435	1.45252	5.0531	2.73272	6.7569	4.80461	8.3174	7.7911
7.1	2.0852	0.755366	3.7409	1.4713	5.0456	2.76571	6.7517	4.85599	8.3315	7.85182
7.2	2.0976	0.765312	3.7495	1.49001	5.0596	2.79853	6.7596	4.90693	8.3533	7.91156
7.3	2.1154	0.775236	3.7535	1.50866	5.0645	2.83118	6.7656	4.95742	8.3715	7.97034
7.4	2.1103	0.785136	3.7528	1.52725	5.0733	2.86367	6.7732	5.00747	8.3795	8.02817
7.5	2.1172	0.795015	3.7571	1.54578	5.0874	2.896	6.7729	5.05707	8.398	8.08507
7.6	2.1301	0.804871	3.7731	1.56426	5.1092	2.92816	6.7894	5.10625	8.4214	8.14105
7.7	2.1325	0.814705	3.7775	1.58267	5.1175	2.96016	6.7916	5.15499	8.4331	8.19613
7.8	2.134	0.824516	3.78	1.60102	5.1237	2.992	6.7934	5.20331	8.4421	8.25032
7.9	2.1427	0.834305	3.7865	1.61932	5.1343	3.02367	6.7951	5.2512	8.459	8.30363
8	2.1502	0.844072	3.7932	1.63756	5.1459	3.05519	6.8051	5.29867	8.4659	8.35609
8.1	2.1493	0.853817	3.7915	1.65573	5.1381	3.08654	6.8048	5.34573	8.4647	8.40771
8.2	2.1535	0.86354	3.7931	1.67385	5.1349	3.11774	6.8083	5.39237	8.4599	8.45849
8.3	2.1478	0.873241	3.7984	1.69191	5.141	3.14878	6.8114	5.43861	8.4629	8.50845
8.4	2.1558	0.88292	3.8036	1.70992	5.1491	3.17966	6.8194	5.48444	8.476	8.55761
8.5	2.1619	0.892577	3.8064	1.72786	5.1525	3.21038	6.8217	5.52987	8.4842	8.60597
8.6	2.1685	0.902212	3.8128	1.74575	5.1597	3.24095	6.8276	5.5749	8.4987	8.65356
8.7	2.1796	0.911825	3.8206	1.76358	5.1693	3.27137	6.8407	5.61954	8.5099	8.70038
8.8	2.1839	0.921417	3.8294	1.78136	5.1788	3.30163	6.8533	5.66379	8.5253	8.74645
8.9	2.1866	0.930986	3.8307	1.79907	5.1804	3.33173	6.858	5.70764	8.5357	8.79177
9	2.1862	0.940534	3.8309	1.81673	5.184	3.36169	6.8576	5.75112	8.546	8.83636
9.1	2.1889	0.950061	3.8311	1.83433	5.1831	3.39149	6.8616	5.79421	8.5553	8.88024
9.2	2.1957	0.959565	3.834	1.85188	5.1883	3.42114	6.8705	5.83693	8.5653	8.9234
9.3	2.1975	0.969049	3.8379	1.86937	5.194	3.45065	6.8795	5.87927	8.5754	8.96587
9.4	2.2048	0.97851	3.8481	1.8868	5.2059	3.48	6.8892	5.92124	8.591	9.00766
9.5	2.2135	0.987951	3.857	1.90418	5.2147	3.5092	6.896	5.96284	8.6013	9.04878
9.6	2.2169	0.99737	3.8599	1.9215	5.2175	3.53826	6.8982	6.00408	8.6126	9.08923
9.7	2.2271	1.00677	3.8664	1.93877	5.2251	3.56717	6.9058	6.04496	8.6264	9.12903
9.8	2.237	1.01614	3.8732	1.95598	5.2317	3.59593	6.917	6.08548	8.6396	9.16818
9.9	2.2442	1.0255	3.8791	1.97314	5.2383	3.62455	6.9219	6.12564	8.6551	9.20671
10	2.2523	1.03483	3.8884	1.99024	5.2514	3.65302	6.9292	6.16545	8.6685	9.24462
10.1	2.2586	1.04415	3.8922	2.00728	5.2609	3.68135	6.9318	6.20492	8.682	9.28191
10.2	2.2625	1.05344	3.8959	2.02428	5.2703	3.70953	6.9401	6.24403	8.6961	9.31861
10.3	2.2717	1.06271	3.9003	2.04121	5.2783	3.73757	6.9493	6.28281	8.7085	9.35471
10.4	2.2835	1.07196	3.9102	2.05809	5.2849	3.76547	6.9579	6.32124	8.7283	9.39023
10.5	2.2895	1.08119	3.9186	2.07492	5.2909	3.79323	6.9678	6.35934	8.7436	9.42518
10.6	2.2955	1.09039	3.922	2.0917	5.2985	3.82085	6.9757	6.39711	8.75	9.45957
10.7	2.3044	1.09958	3.9279	2.10842	5.3092	3.84833	6.9853	6.43454	8.7619	9.4934
10.8	2.3116	1.10875	3.9331	2.12508	5.3194	3.87567	6.995	6.47164	8.7776	9.52668
10.9	2.3248	1.11789	3.9425	2.1417	5.3295	3.90287	7.0051	6.50843	8.793	9.55943
11	2.3333	1.12702	3.9517	2.15825	5.3385	3.92993	7.0111	6.54488	8.8072	9.59166
11.1	2.3423	1.13612	3.9601	2.17476	5.3498	3.95685	7.0198	6.58102	8.8199	9.62336
11.2	2.3505	1.1452	3.9664	2.19121	5.354	3.98364	7.0263	6.61684	8.8266	9.65455
11.3	2.3575	1.15427	3.9712	2.20762	5.3613	4.0103	7.0325	6.65235	8.8344	9.68524
11.4	2.3661	1.16331	3.9807	2.22396	5.3671	4.03682	7.0425	6.68755	8.8452	9.71544
11.5	2.3727	1.17233	3.9915	2.24026	5.3752	4.0632	7.0518	6.72244	8.8578	9.74514
11.6	2.3779	1.18133	3.998	2.2565	5.3846	4.08945	7.0578	6.75702	8.8651	9.77437
11.7	2.3861	1.19031	4.0069	2.27269	5.3924	4.11557	7.0693	6.7913	8.876	9.80313
11.8	2.3897	1.19927	4.0171	2.28883	5.3982	4.14155	7.074	6.82528	8.8872	9.83143
11.9	2.3965	1.20821	4.0255	2.30492	5.4074	4.16741	7.0798	6.85897	8.8997	9.85927
12	2.3998	1.21713	4.0327	2.32095	5.4159	4.19313	7.0824	6.89235	8.9109	9.88666
12.1	2.4087	1.22603	4.0435	2.33694	5.4258	4.21872	7.0878	6.92545	8.9247	9.91361
12.2	2.4163	1.23491	4.0538	2.35287	5.4348	4.24419	7.0908	6.95825	8.9367	9.94012
12.3	2.422	1.24377	4.0596	2.36875	5.446	4.26952	7.0994	6.99077	8.9462	9.96621
12.4	2.432	1.25261	4.0671	2.38458	5.4546	4.29473	7.1084	7.023	8.9608	9.99188
12.5	2.4424	1.26143	4.071	2.40036	5.4633	4.31981	7.1176	7.05495	8.9696	10.0171
12.6	2.4497	1.27023	4.0772	2.41609	5.4703	4.34476	7.1256	7.08662	8.98	10.042
12.7	2.4608	1.27901	4.0844	2.43177	5.4756	4.36958	7.1316	7.11801	8.9901	10.0664
12.8	2.4663	1.28777	4.0878	2.4474	5.4845	4.39428	7.1418	7.14913	9.0022	10.0905
12.9	2.4701	1.2965	4.0888	2.46298	5.4877	4.41885	7.1438	7.17998	9.0098	10.1141
13	2.4756	1.30522	4.0977	2.47851	5.4947	4.4433	7.1546	7.21055	9.0167	10.1374
13.1	2.4817	1.31392	4.1073	2.49398	5.5009	4.46763	7.1623	7.24086	9.0317	10.1603
13.2	2.4859	1.3226	4.11	2.50941	5.5039	4.49183	7.169	7.2709	9.039	10.1829
13.3	2.4966	1.33127	4.1195	2.52479	5.5115	4.51591	7.1786	7.30068	9.053	10.205
13.4	2.5085	1.33991	4.1246	2.54012	5.5193	4.53987	7.188	7.33019	9.0685	10.2269
13.5	2.5161	1.34853	4.1314	2.5554	5.5238	4.56371	7.198	7.35945	9.0807	10.2483
13.6	2.5191	1.35713	4.1342	2.57063	5.5263	4.58742	7.2044	7.38846	9.0882	10.2695
13.7	2.5235	1.36571	4.1429	2.58582	5.5341	4.61102	7.2125	7.4172	9.0979	10.2902
13.8	2.5306	1.37427	4.1513	2.60095	5.5456	4.6345	7.2244	7.4457	9.1125	10.3107
13.9	2.538	1.38282	4.1574	2.61604	5.5504	4.65785	7.231	7.47395	9.1178	10.3308
14	2.5398	1.39134	4.1637	2.63107	5.5546	4.68109	7.2372	7.50195	9.1279	10.3506
14.1	2.5486	1.39985	4.1722	2.64606	5.5658	4.70422	7.245	7.5297	9.1415	10.3701
14.2	2.5525	1.40833	4.1782	2.661	5.5739	4.72722	7.2506	7.55721	9.1481	10.3892
14.3	2.5554	1.4168	4.1871	2.67589	5.5817	4.75011	7.2564	7.58448	9.1567	10.4081
14.4	2.5608	1.42525	4.1918	2.69074	5.589	4.77288	7.2637	7.61151	9.1666	10.4266
14.5	2.5614	1.43367	4.1972	2.70554	5.5981	4.79554	7.2658	7.6383	9.1764	10.4449
14.6	2.56	1.44208	4.2004	2.72029	5.6018	4.81808	7.2701	7.66486	9.1816	10.4628
14.7	2.5635	1.45047	4.2011	2.73499	5.6086	4.84051	7.2752	7.69119	9.1908	10.4805
14.8	2.5691	1.45884	4.2041	2.74964	5.6167	4.86282	7.2773	7.71729	9.1966	10.4979
14.9	2.5702	1.46719	4.2077	2.76425	5.6222	4.88502	7.2778	7.74315	9.2025	10.515
15	2.5762	1.47553	4.217	2.77881	5.6327	4.90711	7.2808	7.76879	9.2182	10.5318
15.1	2.5829	1.48384	4.2246	2.79333	5.6426	4.92909	7.2903	7.79421	9.233	10.5483
15.2	2.5886	1.49214	4.2302	2.80779	5.6496	4.95095	7.295	7.8194	9.2436	10.5646
15.3	2.5955	1.50041	4.2426	2.82222	5.6575	4.97271	7.3031	7.84438	9.2567	10.5807
15.4	2.6038	1.50867	4.2519	2.83659	5.6622	4.99435	7.3086	7.86913	9.2734	10.5964
15.5	2.6119	1.51691	4.2607	2.85092	5.6723	5.01589	7.3205	7.89367	9.2899	10.6119
15.6	2.6167	1.52513	4.2675	2.8652	5.6791	5.03732	7.3282	7.91799	9.3056	10.6272
15.7	2.6244	1.53333	4.274	2.87944	5.6881	5.05863	7.3362	7.9421	9.3168	10.6422
15.8	2.6355	1.54151	4.2854	2.89363	5.6949	5.07984	7.3452	7.966	9.3292	10.657
15.9	2.6391	1.54968	4.2899	2.90778	5.7023	5.10095	7.3496	7.98968	9.3371	10.6715
16	2.6473	1.55782	4.2965	2.92188	5.7159	5.12194	7.3557	8.01316	9.3469	10.6858
16.1	2.6543	1.56595	4.3027	2.93593	5.7246	5.14283	7.3658	8.03644	9.3572	10.6999
16.2	2.6604	1.57406	4.3053	2.94994	5.7277	5.16361	7.3691	8.05951	9.3627	10.7137
16.3	2.6676	1.58215	4.3139	2.96391	5.7321	5.18429	7.3739	8.08238	9.3745	10.7274
16.4	2.6685	1.59022	4.3192	2.97783	5.7381	5.20487	7.3765	8.10505	9.3824	10.7408
16.5	2.6708	1.59828	4.3207	2.9917	5.7441	5.22534	7.3776	8.12752	9.3871	10.7539
16.6	2.6779	1.60631	4.3255	3.00553	5.7505	5.2457	7.3807	8.14979	9.3975	10.7669
16.7	2.6814	1.61433	4.332	3.01932	5.7548	5.26596	7.3837	8.17187	9.408	10.7797
16.8	2.685	1.62233	4.3404	3.03306	5.7563	5.28612	7.3887	8.19375	9.4162	10.7922
16.9	2.6871	1.63031	4.3456	3.04676	5.7558	5.30618	7.3911	8.21545	9.4197	10.8046
17	2.6863	1.63827	4.3473	3.06041	5.7565	5.32614	7.3936	8.23695	9.4289	10.8168
17.1	2.6925	1.64622	4.3483	3.07402	5.7634	5.34599	7.3981	8.25826	9.4376	10.8287
17.2	2.6951	1.65414	4.3474	3.08759	5.7647	5.36575	7.4025	8.27939	9.4481	10.8405
17.3	2.7006	1.66205	4.3495	3.10111	5.7723	5.3854	7.4076	8.30033	9.4619	10.8521
17.4	2.705	1.66994	4.3496	3.11459	5.7772	5.40496	7.4124	8.32109	9.4754	10.8635
17.5	2.7086	1.67782	4.3519	3.12803	5.7816	5.42441	7.4144	8.34167	9.4838	10.8747
17.6	2.7178	1.68567	4.3553	3.14142	5.7898	5.44377	7.4211	8.36207	9.4957	10.8857
17.7	2.7227	1.69351	4.3585	3.15477	5.7971	5.46303	7.4247	8.38228	9.507	10.8965
17.8	2.7263	1.70133	4.3657	3.16808	5.8057	5.48219	7.4321	8.40233	9.5182	10.9072
17.9	2.7317	1.70913	4.3659	3.18135	5.8092	5.50126	7.4377	8.42219	9.5266	10.9177
18	2.7394	1.71692	4.3693	3.19457	5.8157	5.52023	7.4449	8.44188	9.5324	10.9281
18.1	2.7429	1.72468	4.3691	3.20775	5.8154	5.5391	7.448	8.4614	9.5407	10.9382
18.2	2.7539	1.73243	4.3732	3.22088	5.8207	5.55787	7.4586	8.48075	9.5528	10.9482
18.3	2.7601	1.74016	4.3782	3.23398	5.8258	5.57656	7.4661	8.49993	9.5647	10.9581
18.4	2.7679	1.74788	4.3879	3.24703	5.8348	5.59514	7.475	8.51894	9.5797	10.9678
18.5	2.7675	1.75557	4.3897	3.26004	5.8385	5.61364	7.4798	8.53778	9.5901	10.9773
18.6	2.7636	1.76325	4.3947	3.27301	5.8405	5.63204	7.4829	8.55646	9.5961	10.9867
18.7	2.7698	1.77091	4.4019	3.28594	5.8486	5.65034	7.4896	8.57498	9.6047	10.9959
18.8	2.7773	1.77856	4.4103	3.29883	5.8614	5.66856	7.4982	8.59333	9.6169	11.005
18.9	2.783	1.78618	4.4182	3.31167	5.8649	5.68668	7.5011	8.61152	9.6259	11.0139
19	2.7896	1.79379	4.4235	3.32448	5.8704	5.70471	7.5077	8.62955	9.6359	11.0227
19.1	2.7953	1.80139	4.4291	3.33724	5.874	5.72264	7.5099	8.64743	9.6481	11.0313
19.2	2.8039	1.80896	4.4365	3.34996	5.8801	5.74049	7.5206	8.66515	9.6611	11.0398
19.3	2.8079	1.81652	4.4428	3.36264	5.8842	5.75825	7.5222	8.68271	9.6699	11.0482
19.4	2.8096	1.82406	4.4465	3.37528	5.889	5.77591	7.5272	8.70012	9.679	11.0564
19.5	2.8192	1.83158	4.4557	3.38788	5.8985	5.79349	7.5321	8.71737	9.6875	11.0645
19.6	2.8244	1.83909	4.4597	3.40044	5.9054	5.81098	7.5338	8.73448	9.6946	11.0725
19.7	2.8319	1.84658	4.4635	3.41296	5.9106	5.82838	7.537	8.75144	9.704	11.0803
19.8	2.8371	1.85405	4.4659	3.42544	5.9148	5.84569	7.5422	8.76824	9.7174	11.088
19.9	2.8432	1.86151	4.4721	3.43788	5.9178	5.86292	7.5473	8.7849	9.7245	11.0956
20	2.8506	1.86895	4.479	3.45027	5.9242	5.88005	7.553	8.80142	9.7383	11.1031
20.1	2.8542	1.87637	4.4839	3.46263	5.9288	5.8971	7.556	8.81778	9.7448	11.1104
20.2	2.8641	1.88377	4.4928	3.47495	5.9365	5.91407	7.5649	8.83401	9.7545	11.1177
20.3	2.8679	1.89116	4.4972	3.48723	5.9395	5.93095	7.571	8.85009	9.761	11.1248
20.4	2.8799	1.89853	4.5038	3.49947	5.9456	5.94774	7.58	8.86604	9.7729	11.1318
20.5	2.8943	1.90589	4.5161	3.51167	5.9528	5.96445	7.5895	8.88184	9.7873	11.1387
20.6	2.901	1.91323	4.5259	3.52383	5.959	5.98107	7.5984	8.8975	9.7958	11.1454
20.7	2.9078	1.92055	4.5329	3.53596	5.9648	5.99761	7.6051	8.91303	9.8041	11.1521
20.8	2.913	1.92785	4.5398	3.54804	5.9654	6.01406	7.6095	8.92842	9.8129	11.1587
20.9	2.9208	1.93514	4.5478	3.56009	5.9666	6.03043	7.6165	8.94368	9.8306	11.1651
21	2.9307	1.94241	4.558	3.57209	5.9727	6.04672	7.6277	8.9588	9.8436	11.1715
21.1	2.9358	1.94967	4.5603	3.58406	5.9759	6.06293	7.6371	8.97379	9.851	11.1777
21.2	2.9404	1.95691	4.5623	3.59599	5.9781	6.07905	7.6409	8.98865	9.8545	11.1838
21.3	2.9407	1.96413	4.5657	3.60788	5.9776	6.09509	7.6441	9.00338	9.8623	11.1899
21.4	2.9431	1.97133	4.5686	3.61973	5.9809	6.11106	7.6474	9.01798	9.8654	11.1958
21.5	2.9468	1.97852	4.5754	3.63155	5.9885	6.12694	7.6522	9.03245	9.8729	11.2017
21.6	2.9524	1.9857	4.5769	3.64332	5.9908	6.14274	7.6543	9.04679	9.8786	11.2075
21.7	2.9535	1.99286	4.5799	3.65506	5.9949	6.15846	7.6561	9.06101	9.8833	11.2131
21.8	2.954	2	4.5813	3.66676	5.9954	6.1741	7.6548	9.07511	9.8898	11.2187
21.9	2.9592	2.00712	4.5857	3.67843	6.0028	6.18966	7.6566	9.08908	9.9025	11.2242
22	2.9654	2.01423	4.5953	3.69005	6.0057	6.20514	7.6607	9.10293	9.9142	11.2296
22.1	2.9688	2.02132	4.6012	3.70164	6.0064	6.22054	7.6656	9.11665	9.9225	11.2349
22.2	2.9761	2.0284	4.6119	3.7132	6.0139	6.23587	7.6734	9.13026	9.9318	11.2401
22.3	2.9798	2.03546	4.6214	3.72471	6.0197	6.25112	7.6787	9.14375	9.9424	11.2452
22.4	2.9874	2.0425	4.6282	3.73619	6.0284	6.26629	7.6833	9.15712	9.9564	11.2503
22.5	2.9925	2.04953	4.632	3.74763	6.0322	6.28138	7.6856	9.17037	9.9637	11.2553
22.6	2.9963	2.05654	4.637	3.75903	6.0351	6.2964	7.6936	9.18351	9.9733	11.2602
22.7	2.9951	2.06354	4.638	3.7704	6.0375	6.31134	7.6968	9.19653	9.9797	11.265
22.8	3.0007	2.07052	4.6413	3.78173	6.0453	6.32621	7.7041	9.20944	9.9898	11.2697
22.9	3.0054	2.07748	4.6432	3.79303	6.0528	6.341	7.7119	9.22223	10.0061	11.2744
23	3.0059	2.08443	4.6481	3.80429	6.06	6.35572	7.7181	9.23491	10.0155	11.279
23.1	3.0103	2.09137	4.6528	3.81551	6.0651	6.37036	7.7219	9.24748	10.0223	11.2835
23.2	3.0124	2.09828	4.6593	3.82669	6.0704	6.38492	7.7266	9.25994	10.0318	11.2879
23.3	3.0149	2.10519	4.6673	3.83784	6.0758	6.39942	7.7312	9.2723	10.0396	11.2923
23.4	3.0215	2.11207	4.6766	3.84896	6.0803	6.41384	7.7374	9.28454	10.0455	11.2966
23.5	3.0302	2.11894	4.6843	3.86004	6.0853	6.42818	7.7435	9.29668	10.0576	11.3008
23.6	3.0334	2.1258	4.695	3.87108	6.0908	6.44246	7.7496	9.30871	10.0693	11.305
23.7	3.0363	2.13264	4.6976	3.88209	6.0919	6.45666	7.7493	9.32063	10.0732	11.3091
23.8	3.041	2.13946	4.7009	3.89306	6.0939	6.47079	7.7523	9.33245	10.0802	11.3131
23.9	3.0458	2.14627	4.7066	3.904	6.0994	6.48485	7.7532	9.34417	10.09	11.3171
24	3.0498	2.15306	4.7128	3.9149	6.1103	6.49884	7.7585	9.35578	10.1051	11.321
24.1	3.0517	2.15984	4.7178	3.92577	6.1146	6.51275	7.7636	9.36729	10.1151	11.3248
24.2	3.0509	2.1666	4.7215	3.9366	6.118	6.5266	7.7703	9.3787	10.122	11.3286
24.3	3.0514	2.17335	4.726	3.9474	6.1255	6.54038	7.7768	9.39001	10.1293	11.3323
24.4	3.0576	2.18008	4.7298	3.95816	6.1339	6.55408	7.7826	9.40123	10.142	11.3359
24.5	3.064	2.1868	4.7336	3.96889	6.1408	6.56772	7.7861	9.41234	10.1507	11.3395
24.6	3.0733	2.1935	4.7384	3.97958	6.1489	6.58129	7.7915	9.42336	10.1624	11.3431
24.7	3.0823	2.20018	4.7441	3.99024	6.1585	6.59479	7.7968	9.43428	10.1734	11.3466
24.8	3.0901	2.20685	4.746	4.00087	6.1605	6.60822	7.7964	9.4451	10.184	11.35
24.9	3.094	2.21351	4.7471	4.01146	6.1595	6.62158	7.7979	9.45583	10.1931	11.3533
25	3.0939	2.22015	4.7508	4.02202	6.1613	6.63487	7.8044	9.46647	10.2049	11.3567
25.1	3.0997	2.22677	4.7577	4.03254	6.1684	6.6481	7.8133	9.47701	10.2164	11.3599
25.2	3.102	2.23338	4.7585	4.04303	6.171	6.66126	7.8187	9.48746	10.2221	11.3631
25.3	3.1071	2.23998	4.7617	4.05349	6.1736	6.67436	7.8215	9.49782	10.2286	11.3663
25.4	3.1102	2.24656	4.7636	4.06391	6.1796	6.68738	7.8315	9.50808	10.2375	11.3694
25.5	3.114	2.25313	4.7657	4.0743	6.185	6.70035	7.8353	9.51826	10.2468	11.3724
25.6	3.1113	2.25968	4.7642	4.08465	6.1839	6.71324	7.8375	9.52835	10.2498	11.3755
25.7	3.1151	2.26621	4.7692	4.09497	6.185	6.72607	7.8453	9.53835	10.2598	11.3784
25.8	3.1162	2.27273	4.7753	4.10526	6.1895	6.73884	7.8495	9.54826	10.2687	11.3813
25.9	3.1179	2.27924	4.7803	4.11552	6.1911	6.75154	7.8499	9.55809	10.2789	11.3842
26	3.1195	2.28573	4.7787	4.12574	6.1895	6.76418	7.8496	9.56783	10.2863	11.387
26.1	3.1165	2.29221	4.7753	4.13593	6.1897	6.77675	7.8485	9.57748	10.2903	11.3898
26.2	3.1191	2.29867	4.7764	4.14609	6.1924	6.78926	7.8486	9.58705	10.2993	11.3925
26.3	3.121	2.30512	4.7781	4.15622	6.194	6.8017	7.8489	9.59654	10.3094	11.3952
26.4	3.1248	2.31155	4.7831	4.16631	6.196	6.81409	7.8518	9.60594	10.3198	11.3978
26.5	3.1266	2.31797	4.7891	4.17637	6.1969	6.82641	7.8553	9.61526	10.3288	11.4004
26.6	3.1333	2.32437	4.7961	4.1864	6.2058	6.83867	7.8629	9.6245	10.3403	11.403
26.7	3.1413	2.33076	4.802	4.19639	6.2125	6.85086	7.8694	9.63366	10.3555	11.4055
26.8	3.1446	2.33713	4.804	4.20636	6.2144	6.863	7.8733	9.64273	10.3658	11.408
26.9	3.1483	2.34349	4.8087	4.21629	6.2204	6.87507	7.8795	9.65173	10.3784	11.4104
27	3.1496	2.34984	4.8087	4.22619	6.2223	6.88708	7.8823	9.66065	10.3808	11.4128
27.1	3.1487	2.35617	4.8056	4.23605	6.2208	6.89903	7.878	9.66949	10.3814	11.4152
27.2	3.1489	2.36249	4.8094	4.24589	6.2219	6.91092	7.8746	9.67826	10.3879	11.4175
27.3	3.1554	2.36879	4.8153	4.2557	6.2308	6.92275	7.8809	9.68694	10.4038	11.4198
27.4	3.1632	2.37508	4.8213	4.26547	6.2414	6.93452	7.8878	9.69555	10.4134	11.422
27.5	3.1671	2.38135	4.8237	4.27521	6.2467	6.94623	7.8936	9.70409	10.4225	11.4242
27.6	3.1744	2.38761	4.8248	4.28492	6.2506	6.95788	7.8976	9.71255	10.4312	11.4264
27.7	3.1764	2.39386	4.8319	4.2946	6.2556	6.96947	7.9033	9.72094	10.4391	11.4285
27.8	3.1828	2.40009	4.8345	4.30425	6.2639	6.98101	7.9086	9.72925	10.4498	11.4306
27.9	3.1911	2.4063	4.8444	4.31387	6.272	6.99248	7.9174	9.73749	10.4645	11.4327
28	3.192	2.41251	4.8464	4.32345	6.2693	7.0039	7.9213	9.74566	10.4713	11.4347
28.1	3.1958	2.4187	4.8494	4.33301	6.2732	7.01526	7.9278	9.75375	10.4772	11.4367
28.2	3.2004	2.42487	4.8542	4.34253	6.2767	7.02656	7.9368	9.76178	10.4905	11.4387
28.3	3.2042	2.43103	4.8584	4.35203	6.2796	7.0378	7.94	9.76973	10.5013	11.4406
28.4	3.2091	2.43718	4.8611	4.36149	6.2828	7.04899	7.9422	9.77762	10.5097	11.4425
28.5	3.2106	2.44331	4.8606	4.37093	6.283	7.06012	7.9457	9.78543	10.5161	11.4444
28.6	3.2164	2.44943	4.8654	4.38033	6.2909	7.0712	7.9531	9.79318	10.5296	11.4463
28.7	3.223	2.45554	4.8707	4.3897	6.2968	7.08221	7.9569	9.80086	10.5423	11.4481
28.8	3.2339	2.46163	4.883	4.39904	6.3062	7.09318	7.9697	9.80847	10.5578	11.4499
28.9	3.2399	2.4677	4.8907	4.40836	6.3103	7.10408	7.9736	9.81602	10.5712	11.4516
29	3.2486	2.47377	4.9004	4.41764	6.3187	7.11493	7.9806	9.8235	10.5808	11.4534
29.1	3.26	2.47982	4.9064	4.42689	6.3252	7.12573	7.9889	9.83091	10.5957	11.4551
29.2	3.2685	2.48585	4.9142	4.43612	6.3298	7.13647	7.9961	9.83826	10.6076	11.4567
29.3	3.2736	2.49188	4.9197	4.44531	6.3329	7.14716	8.0015	9.84555	10.6189	11.4584
29.4	3.2766	2.49789	4.9267	4.45448	6.3389	7.15779	8.0074	9.85277	10.6276	11.46
29.5	3.2791	2.50388	4.9321	4.46361	6.3448	7.16837	8.0125	9.85993	10.6388	11.4616
29.6	3.2801	2.50986	4.9393	4.47272	6.3514	7.1789	8.0166	9.86702	10.6478	11.4632
29.7	3.2849	2.51583	4.9428	4.48179	6.3568	7.18937	8.0225	9.87406	10.6556	11.4647
29.8	3.2929	2.52178	4.9539	4.49084	6.363	7.19979	8.0309	9.88103	10.6698	11.4662
29.9	3.2966	2.52773	4.9578	4.49986	6.3674	7.21016	8.0359	9.88794	10.6785	11.4677
30	3.3048	2.53365	4.9656	4.50885	6.3706	7.22047	8.0477	9.89479	10.6907	11.4692
30.1	3.3111	2.53957	4.9709	4.51781	6.3721	7.23074	8.056	9.90158	10.7024	11.4707
30.2	3.3189	2.54547	4.9791	4.52674	6.3805	7.24095	8.0613	9.90831	10.7113	11.4721
30.3	3.3262	2.55136	4.985	4.53564	6.386	7.2511	8.0633	9.91498	10.7201	11.4735
30.4	3.33	2.55723	4.9911	4.54452	6.3905	7.26121	8.0688	9.92159	10.7317	11.4749
30.5	3.3326	2.56309	4.9961	4.55336	6.3918	7.27127	8.0756	9.92815	10.7392	11.4762
30.6	3.3356	2.56894	5.0008	4.56218	6.3918	7.28127	8.0833	9.93464	10.7487	11.4775
30.7	3.3402	2.57477	5.0076	4.57097	6.3945	7.29123	8.0906	9.94108	10.7587	11.4789
30.8	3.3486	2.58059	5.0135	4.57973	6.3999	7.30113	8.0988	9.94747	10.7686	11.4802
30.9	3.3497	2.5864	5.0204	4.58847	6.4044	7.31098	8.1077	9.9538	10.7757	11.4814
31	3.3521	2.59219	5.0307	4.59717	6.4123	7.32079	8.1166	9.96007	10.7858	11.4827
31.1	3.3577	2.59797	5.0386	4.60585	6.4219	7.33054	8.123	9.96629	10.7961	11.4839
31.2	3.3605	2.60374	5.0417	4.6145	6.4255	7.34025	8.1269	9.97245	10.8051	11.4851
31.3	3.3666	2.6095	5.0493	4.62312	6.4344	7.3499	8.133	9.97856	10.8177	11.4863
31.4	3.3637	2.61524	5.0581	4.63171	6.4436	7.35951	8.139	9.98461	10.8324	11.4875
31.5	3.3637	2.62097	5.0604	4.64028	6.4478	7.36907	8.1383	9.99062	10.8367	11.4886
31.6	3.3686	2.62668	5.0686	4.64882	6.4503	7.37858	8.1395	9.99657	10.8476	11.4898
31.7	3.3768	2.63239	5.0772	4.65733	6.4573	7.38804	8.1495	10.0025	10.8624	11.4909
31.8	3.3818	2.63808	5.0838	4.66581	6.4655	7.39745	8.1537	10.0083	10.8699	11.492
31.9	3.3875	2.64375	5.0904	4.67427	6.4711	7.40682	8.1625	10.0141	10.88	11.4931
32	3.393	2.64942	5.0963	4.6827	6.4811	7.41614	8.1704	10.0199	10.8917	11.4941
32.1	3.4001	2.65507	5.1047	4.6911	6.4932	7.42541	8.1794	10.0255	10.9046	11.4952
32.2	3.4059	2.66071	5.1122	4.69947	6.5001	7.43463	8.1878	10.0312	10.9135	11.4962
32.3	3.4073	2.66633	5.1167	4.70782	6.5038	7.44381	8.1944	10.0368	10.9239	11.4972
32.4	3.4107	2.67195	5.1223	4.71615	6.5111	7.45294	8.2004	10.0423	10.932	11.4982
32.5	3.4169	2.67755	5.1249	4.72444	6.5148	7.46203	8.2059	10.0478	10.938	11.4992
32.6	3.4226	2.68314	5.1291	4.73271	6.5253	7.47107	8.2112	10.0533	10.9479	11.5001
32.7	3.4235	2.68871	5.1323	4.74095	6.5306	7.48006	8.2117	10.0587	10.9563	11.5011
32.8	3.4245	2.69427	5.1333	4.74917	6.5331	7.48901	8.2172	10.064	10.9618	11.502
32.9	3.4306	2.69982	5.1389	4.75735	6.5407	7.49791	8.2261	10.0693	10.9742	11.5029
33	3.4352	2.70536	5.1454	4.76552	6.5468	7.50677	8.2329	10.0746	10.9846	11.5039
33.1	3.4431	2.71088	5.1583	4.77365	6.5579	7.51558	8.2409	10.0798	11.0007	11.5047
33.2	3.4541	2.7164	5.1686	4.78176	6.5703	7.52435	8.253	10.085	11.0203	11.5056
33.3	3.4638	2.72189	5.1774	4.78985	6.5806	7.53307	8.2667	10.0901	11.0352	11.5065
33.4	3.4717	2.72738	5.1905	4.79791	6.5882	7.54175	8.278	10.0952	11.0497	11.5073
33.5	3.4778	2.73286	5.1999	4.80594	6.5946	7.55039	8.2891	10.1002	11.0624	11.5082
33.6	3.4841	2.73832	5.2078	4.81395	6.5969	7.55898	8.2924	10.1052	11.0712	11.509
33.7	3.4842	2.74377	5.2116	4.82193	6.5988	7.56752	8.2976	10.1102	11.0803	11.5098
33.8	3.4844	2.7492	5.2157	4.82988	6.6042	7.57603	8.3025	10.1151	11.0922	11.5106
33.9	3.4871	2.75463	5.2236	4.83781	6.6081	7.58449	8.31	10.1199	11.1037	11.5114
34	3.4904	2.76004	5.2247	4.84572	6.6129	7.59291	8.3157	10.1247	11.1089	11.5121
34.1	3.497	2.76544	5.2337	4.8536	6.6244	7.60129	8.3242	10.1295	11.1212	11.5129
34.2	3.5025	2.77083	5.24	4.86145	6.6333	7.60962	8.3323	10.1342	11.1326	11.5136
34.3	3.5071	2.77621	5.2452	4.86928	6.6395	7.61791	8.3332	10.1389	11.1398	11.5144
34.4	3.5085	2.78157	5.2469	4.87708	6.6416	7.62616	8.3359	10.1436	11.1481	11.5151
34.5	3.5114	2.78692	5.2484	4.88486	6.6483	7.63437	8.3439	10.1482	11.1558	11.5158
34.6	3.5147	2.79226	5.2545	4.89261	6.6559	7.64254	8.3535	10.1528	11.1642	11.5165
34.7	3.5203	2.79759	5.2567	4.90034	6.6598	7.65066	8.3612	10.1573	11.1712	11.5172
34.8	3.5295	2.8029	5.2653	4.90805	6.669	7.65874	8.3712	10.1618	11.1819	11.5178
34.9	3.5312	2.80821	5.2643	4.91573	6.6688	7.66679	8.3705	10.1662	11.1874	11.5185
35	3.5342	2.8135	5.2677	4.92338	6.6726	7.67479	8.3783	10.1706	11.1922	11.5192
35.1	3.5383	2.81878	5.2711	4.93101	6.6763	7.68275	8.3806	10.175	11.1989	11.5198
35.2	3.5421	2.82404	5.2778	4.93861	6.6857	7.69067	8.3856	10.1794	11.2028	11.5204
35.3	3.5446	2.8293	5.2757	4.9462	6.6912	7.69855	8.3887	10.1836	11.2053	11.5211
35.4	3.5486	2.83454	5.2785	4.95375	6.6972	7.70639	8.3927	10.1879	11.2119	11.5217
35.5	3.561	2.83977	5.2835	4.96128	6.7037	7.7142	8.4025	10.1921	11.222	11.5223
35.6	3.5706	2.84499	5.2907	4.96879	6.7091	7.72196	8.4071	10.1963	11.2325	11.5229
35.7	3.5776	2.8502	5.3008	4.97628	6.7171	7.72968	8.4151	10.2005	11.2456	11.5234
35.8	3.58	2.85539	5.3061	4.98374	6.7202	7.73736	8.4183	10.2046	11.258	11.524
35.9	3.5822	2.86058	5.3105	4.99117	6.726	7.74501	8.4254	10.2086	11.2655	11.5246
36	3.5895	2.86575	5.3192	4.99858	6.733	7.75261	8.4327	10.2127	11.279	11.5251
36.1	3.5916	2.87091	5.321	5.00597	6.7376	7.76018	8.4335	10.2167	11.2852	11.5257
36.2	3.5918	2.87606	5.3292	5.01334	6.7417	7.76771	8.4364	10.2207	11.2907	11.5262
36.3	3.5937	2.8812	5.3323	5.02068	6.7437	7.7752	8.44	10.2246	11.2976	11.5267
36.4	3.6004	2.88632	5.34	5.028	6.7507	7.78265	8.4454	10.2285	11.3087	11.5273
36.5	3.6085	2.89144	5.3479	5.03529	6.7578	7.79007	8.4518	10.2324	11.3173	11.5278
36.6	3.6124	2.89654	5.3543	5.04256	6.7637	7.79745	8.4543	10.2362	11.3255	11.5283
36.7	3.6164	2.90163	5.3619	5.04981	6.7709	7.80479	8.455	10.24	11.335	11.5288
36.8	3.6201	2.90671	5.3675	5.05703	6.7769	7.81209	8.4586	10.2438	11.3445	11.5293
36.9	3.6207	2.91177	5.3728	5.06423	6.78	7.81936	8.4609	10.2475	11.3542	11.5297
37	3.6271	2.91683	5.3761	5.07141	6.7881	7.82659	8.4648	10.2512	11.3652	11.5302
37.1	3.6382	2.92187	5.3809	5.07856	6.7954	7.83378	8.4729	10.2549	11.3761	11.5307
37.2	3.6447	2.92691	5.3809	5.0857	6.8007	7.84094	8.477	10.2585	11.3819	11.5311
37.3	3.6506	2.93193	5.3865	5.0928	6.8066	7.84806	8.4811	10.2621	11.391	11.5316
37.4	3.6551	2.93694	5.3907	5.09989	6.8104	7.85514	8.4845	10.2657	11.4005	11.532
37.5	3.6637	2.94194	5.3902	5.10695	6.8104	7.86219	8.4862	10.2692	11.4061	11.5325
37.6	3.675	2.94693	5.4021	5.11399	6.8207	7.8692	8.4973	10.2727	11.4211	11.5329
37.7	3.6808	2.9519	5.4044	5.12101	6.8269	7.87618	8.509	10.2762	11.4302	11.5333
37.8	3.6848	2.95687	5.4104	5.12801	6.8345	7.88312	8.5129	10.2796	11.438	11.5337
37.9	3.6886	2.96182	5.4181	5.13498	6.8405	7.89003	8.5163	10.2831	11.4497	11.5341
38	3.6942	2.96676	5.4245	5.14193	6.8484	7.8969	8.5201	10.2864	11.4638	11.5345
38.1	3.6986	2.97169	5.4282	5.14886	6.8546	7.90374	8.5253	10.2898	11.4741	11.5349
38.2	3.7046	2.97661	5.4339	5.15576	6.8603	7.91054	8.5301	10.2931	11.4825	11.5353
38.3	3.716	2.98152	5.442	5.16265	6.8668	7.9173	8.5377	10.2964	11.4959	11.5357
38.4	3.7259	2.98642	5.4525	5.16951	6.874	7.92404	8.5448	10.2997	11.507	11.5361
38.5	3.7287	2.99131	5.4572	5.17635	6.8737	7.93074	8.5513	10.3029	11.5151	11.5364
38.6	3.7317	2.99618	5.4646	5.18317	6.8777	7.9374	8.5574	10.3062	11.5259	11.5368
38.7	3.7332	3.00105	5.4664	5.18996	6.8782	7.94403	8.5606	10.3093	11.5345	11.5372
38.8	3.7376	3.0059	5.4707	5.19674	6.8802	7.95063	8.569	10.3125	11.5467	11.5375
38.9	3.7438	3.01074	5.4791	5.20349	6.8872	7.9572	8.5759	10.3156	11.561	11.5379
39	3.7483	3.01557	5.4855	5.21022	6.8913	7.96373	8.5793	10.3187	11.5688	11.5382
39.1	3.7535	3.02039	5.4923	5.21693	6.8952	7.97023	8.5803	10.3218	11.5764	11.5385
39.2	3.7572	3.0252	5.4926	5.22362	6.8971	7.97669	8.5838	10.3249	11.5844	11.5389
39.3	3.7626	3.03	5.497	5.23028	6.9014	7.98313	8.5914	10.3279	11.5919	11.5392
39.4	3.77	3.03479	5.5023	5.23693	6.9073	7.98953	8.5955	10.3309	11.6029	11.5395
39.5	3.7701	3.03957	5.5051	5.24355	6.9087	7.99589	8.5975	10.3338	11.6095	11.5398
39.6	3.7744	3.04433	5.5073	5.25015	6.9117	8.00223	8.5987	10.3368	11.6214	11.5401
39.7	3.7801	3.04909	5.5133	5.25673	6.9217	8.00853	8.6083	10.3397	11.6325	11.5404
39.8	3.7876	3.05383	5.5188	5.26329	6.9288	8.0148	8.6136	10.3426	11.6412	11.5407
39.9	3.7926	3.05856	5.5216	5.26983	6.9296	8.02104	8.6182	10.3455	11.6481	11.541
40	3.7978	3.06329	5.5253	5.27635	6.933	8.02725	8.6235	10.3483	11.6556	11.5413
40.1	3.8035	3.068	5.5311	5.28284	6.9378	8.03343	8.6297	10.3511	11.6648	11.5416
40.2	3.8068	3.0727	5.5347	5.28932	6.94	8.03957	8.6308	10.3539	11.669	11.5419
40.3	3.8082	3.07739	5.5375	5.29578	6.9398	8.04569	8.6308	10.3567	11.6783	11.5422
40.4	3.8115	3.08207	5.5437	5.30221	6.9434	8.05177	8.6374	10.3594	11.6888	11.5424
40.5	3.8173	3.08674	5.5486	5.30862	6.9488	8.05782	8.646	10.3621	11.699	11.5427
40.6	3.8254	3.0914	5.5561	5.31502	6.9553	8.06385	8.6527	10.3648	11.7128	11.543
40.7	3.8331	3.09605	5.56	5.32139	6.9589	8.06984	8.6557	10.3675	11.7235	11.5432
40.8	3.8336	3.10068	5.5663	5.32774	6.9583	8.0758	8.6561	10.3702	11.7321	11.5435
40.9	3.8347	3.10531	5.5689	5.33407	6.9581	8.08173	8.6586	10.3728	11.7417	11.5437
41	3.836	3.10993	5.5715	5.34038	6.9613	8.08763	8.6606	10.3754	11.7513	11.544
41.1	3.8344	3.11453	5.5756	5.34668	6.9638	8.0935	8.6619	10.378	11.7625	11.5442
41.2	3.8359	3.11913	5.5794	5.35295	6.9657	8.09934	8.6671	10.3805	11.7706	11.5445
41.3	3.8405	3.12371	5.5841	5.3592	6.9696	8.10515	8.6735	10.3831	11.7853	11.5447
41.4	3.8373	3.12829	5.5877	5.36543	6.9683	8.11094	8.6733	10.3856	11.7949	11.5449
41.5	3.8375	3.13285	5.5874	5.37164	6.9682	8.11669	8.6743	10.3881	11.801	11.5452
41.6	3.8356	3.13741	5.5924	5.37783	6.9731	8.12241	8.6753	10.3905	11.8111	11.5454
41.7	3.8387	3.14195	5.5949	5.384	6.9761	8.12811	8.6812	10.393	11.818	11.5456
41.8	3.8439	3.14649	5.5982	5.39015	6.9808	8.13377	8.6883	10.3954	11.8272	11.5458
41.9	3.8486	3.15101	5.5996	5.39628	6.9849	8.13941	8.6955	10.3978	11.8345	11.546
42	3.8506	3.15552	5.5994	5.40239	6.9876	8.14502	8.6959	10.4002	11.8429	11.5462
42.1	3.8556	3.16002	5.6018	5.40849	6.9935	8.1506	8.7013	10.4025	11.8544	11.5464
42.2	3.8524	3.16452	5.6025	5.41456	6.9949	8.15615	8.702	10.4049	11.8578	11.5466
42.3	3.8547	3.169	5.6017	5.42061	6.9971	8.16167	8.7024	10.4072	11.8615	11.5468
42.4	3.8546	3.17347	5.599	5.42664	6.9941	8.16717	8.7	10.4095	11.8663	11.547
42.5	3.8551	3.17793	5.5992	5.43266	6.9961	8.17264	8.7049	10.4118	11.8744	11.5472
42.6	3.8561	3.18238	5.6013	5.43865	6.9962	8.17808	8.706	10.414	11.8836	11.5474
42.7	3.8617	3.18683	5.6058	5.44463	7.0003	8.18349	8.7145	10.4163	11.8948	11.5476
42.8	3.865	3.19126	5.6068	5.45059	7.0007	8.18888	8.72	10.4185	11.9012	11.5478
42.9	3.8667	3.19568	5.6101	5.45652	7.0017	8.19424	8.7219	10.4207	11.9084	11.548
43	3.867	3.20009	5.6081	5.46244	7.0025	8.19957	8.7233	10.4229	11.9111	11.5482
43.1	3.8712	3.20449	5.6119	5.46834	7.0035	8.20487	8.729	10.4251	11.9204	11.5483
43.2	3.8706	3.20888	5.6128	5.47422	7.0075	8.21015	8.7325	10.4272	11.929	11.5485
43.3	3.8718	3.21326	5.6181	5.48008	7.0069	8.2154	8.7348	10.4293	11.9339	11.5487
43.4	3.8779	3.21764	5.6253	5.48593	7.0126	8.22062	8.7415	10.4314	11.9439	11.5488
43.5	3.8772	3.222	5.6244	5.49175	7.0114	8.22582	8.7421	10.4335	11.9459	11.549
43.6	3.8783	3.22635	5.628	5.49755	7.0157	8.23099	8.7449	10.4356	11.9529	11.5492
43.7	3.8784	3.23069	5.6282	5.50334	7.0171	8.23614	8.7475	10.4376	11.9616	11.5493
43.8	3.8824	3.23502	5.6364	5.50911	7.0228	8.24125	8.7487	10.4397	11.9711	11.5495
43.9	3.8807	3.23934	5.6317	5.51486	7.0178	8.24635	8.7469	10.4417	11.977	11.5496
44	3.8827	3.24366	5.6247	5.52059	7.015	8.25142	8.75	10.4437	11.9806	11.5498
44.1	3.8865	3.24796	5.6272	5.5263	7.0142	8.25646	8.7534	10.4457	11.9867	11.5499
44.2	3.8915	3.25225	5.6342	5.532	7.0187	8.26147	8.7598	10.4476	11.9977	11.5501
44.3	3.8965	3.25653	5.6388	5.53767	7.0238	8.26646	8.7671	10.4496	12.0074	11.5502
44.4	3.8963	3.26081	5.6409	5.54333	7.0262	8.27143	8.7719	10.4515	12.0129	11.5504
44.5	3.8997	3.26507	5.6427	5.54897	7.0336	8.27637	8.7791	10.4534	12.021	11.5505
44.6	3.9063	3.26933	5.648	5.55459	7.0399	8.28128	8.785	10.4553	12.0332	11.5506
44.7	3.9117	3.27357	5.6542	5.56019	7.0503	8.28617	8.7894	10.4572	12.0458	11.5508
44.8	3.9136	3.2778	5.657	5.56578	7.0526	8.29104	8.7942	10.4591	12.0535	11.5509
44.9	3.9143	3.28203	5.6625	5.57135	7.0598	8.29588	8.8013	10.4609	12.0616	11.551
45	3.9161	3.28624	5.664	5.5769	7.0652	8.3007	8.8065	10.4627	12.0682	11.5512
45.1	3.9189	3.29045	5.6695	5.58243	7.0704	8.30549	8.8083	10.4645	12.0757	11.5513
45.2	3.9201	3.29465	5.674	5.58794	7.074	8.31026	8.813	10.4663	12.0838	11.5514
45.3	3.9262	3.29883	5.6854	5.59344	7.0793	8.315	8.819	10.4681	12.0946	11.5515
45.4	3.9228	3.30301	5.6868	5.59892	7.0807	8.31972	8.8172	10.4699	12.1007	11.5517
45.5	3.9215	3.30718	5.6888	5.60438	7.082	8.32442	8.8229	10.4716	12.109	11.5518
45.6	3.9233	3.31134	5.6885	5.60982	7.0838	8.32909	8.8236	10.4734	12.1122	11.5519
45.7	3.9257	3.31548	5.6903	5.61525	7.0882	8.33373	8.8276	10.4751	12.1155	11.552
45.8	3.9292	3.31962	5.6938	5.62066	7.0883	8.33836	8.8288	10.4768	12.1235	11.5521
45.9	3.9315	3.32375	5.6991	5.62605	7.0942	8.34296	8.8369	10.4785	12.1334	11.5522
46	3.9326	3.32787	5.7005	5.63142	7.0989	8.34754	8.8414	10.4802	12.1382	11.5523
46.1	3.9357	3.33199	5.7042	5.63678	7.0991	8.35209	8.8439	10.4818	12.1457	11.5525
46.2	3.9445	3.33609	5.7105	5.64212	7.1055	8.35662	8.849	10.4835	12.1565	11.5526
46.3	3.9476	3.34018	5.7129	5.64744	7.1111	8.36113	8.8533	10.4851	12.1682	11.5527
46.4	3.9507	3.34426	5.7169	5.65275	7.1178	8.36562	8.8592	10.4867	12.1739	11.5528
46.5	3.9554	3.34834	5.7202	5.65803	7.1242	8.37008	8.8655	10.4883	12.1843	11.5529
46.6	3.9567	3.3524	5.722	5.66331	7.1257	8.37452	8.8671	10.4899	12.1945	11.553
46.7	3.9562	3.35646	5.722	5.66856	7.127	8.37894	8.868	10.4915	12.1997	11.5531
46.8	3.9559	3.3605	5.7252	5.6738	7.1299	8.38334	8.8719	10.4931	12.2059	11.5532
46.9	3.958	3.36454	5.7284	5.67902	7.1356	8.38771	8.8778	10.4946	12.2128	11.5533
47	3.9624	3.36857	5.7345	5.68422	7.1453	8.39206	8.8822	10.4961	12.2193	11.5533
47.1	3.9619	3.37259	5.7391	5.68941	7.1485	8.39639	8.8846	10.4977	12.2216	11.5534
47.2	3.9732	3.3766	5.7415	5.69458	7.1546	8.4007	8.8894	10.4992	12.2275	11.5535
47.3	3.9723	3.3806	5.7416	5.69973	7.1548	8.40498	8.888	10.5007	12.232	11.5536
47.4	3.9745	3.38459	5.744	5.70487	7.1553	8.40925	8.8879	10.5021	12.2387	11.5537
47.5	3.9804	3.38857	5.7467	5.70999	7.1612	8.41349	8.8971	10.5036	12.249	11.5538
47.6	3.9814	3.39255	5.7494	5.7151	7.1649	8.41771	8.8999	10.5051	12.2583	11.5539
47.7	3.9801	3.39651	5.747	5.72019	7.1632	8.42191	8.8996	10.5065	12.2633	11.554
47.8	3.9789	3.40047	5.749	5.72526	7.166	8.42609	8.901	10.5079	12.2711	11.554
47.9	3.98	3.40441	5.7494	5.73031	7.1676	8.43025	8.9006	10.5094	12.2782	11.5541
48	3.9808	3.40835	5.7487	5.73535	7.1683	8.43438	8.8966	10.5108	12.2843	11.5542
48.1	3.9852	3.41228	5.752	5.74038	7.1742	8.4385	8.8991	10.5122	12.2921	11.5543
48.2	3.9834	3.4162	5.7517	5.74538	7.176	8.44259	8.8996	10.5135	12.2944	11.5544
48.3	3.9879	3.42011	5.7561	5.75037	7.1808	8.44666	8.9043	10.5149	12.3031	11.5544
48.4	3.992	3.42401	5.7615	5.75535	7.1852	8.45072	8.9081	10.5163	12.3138	11.5545
48.5	3.9923	3.4279	5.7642	5.76031	7.189	8.45475	8.9105	10.5176	12.3201	11.5546
48.6	3.9927	3.43179	5.7687	5.76525	7.1904	8.45876	8.9119	10.5189	12.3243	11.5546
48.7	3.9952	3.43566	5.7709	5.77018	7.1943	8.46275	8.9136	10.5203	12.3325	11.5547
48.8	3.9949	3.43953	5.7733	5.77509	7.1983	8.46672	8.912	10.5216	12.3391	11.5548
48.9	3.9972	3.44339	5.7755	5.77998	7.2027	8.47067	8.9135	10.5229	12.3451	11.5549
49	3.9994	3.44724	5.7781	5.78486	7.2066	8.47461	8.916	10.5242	12.3497	11.5549
49.1	4.0042	3.45108	5.782	5.78973	7.2115	8.47852	8.9201	10.5254	12.3632	11.555
49.2	4.0048	3.45491	5.785	5.79458	7.2147	8.48241	8.922	10.5267	12.368	11.5551
49.3	4.0055	3.45873	5.7853	5.79941	7.2145	8.48628	8.9198	10.5279	12.37	11.5551
49.4	4.0067	3.46254	5.7869	5.80423	7.2183	8.49013	8.9211	10.5292	12.3804	11.5552
49.5	4.0089	3.46635	5.7859	5.80903	7.2186	8.49396	8.9235	10.5304	12.3858	11.5552
49.6	4.01	3.47015	5.7895	5.81382	7.2216	8.49778	8.9286	10.5316	12.3936	11.5553
49.7	4.0119	3.47393	5.791	5.81859	7.2261	8.50157	8.9307	10.5329	12.4004	11.5554
49.8	4.0143	3.47771	5.7949	5.82334	7.2288	8.50535	8.9326	10.5341	12.4052	11.5554
49.9	4.0134	3.48149	5.7934	5.82808	7.2288	8.5091	8.9358	10.5352	12.4118	11.5555
50	4.0183	3.48525	5.8	5.83281	7.2385	8.51284	8.9443	10.5364	12.4237	11.5555
50.1	4.0189	3.489	5.8036	5.83752	7.2439	8.51656	8.949	10.5376	12.4302	11.5556
50.2	4.0187	3.49275	5.8058	5.84221	7.249	8.52025	8.953	10.5387	12.4347	11.5556
50.3	4.015	3.49648	5.8012	5.8469	7.2455	8.52393	8.9518	10.5399	12.4343	11.5557
50.4	4.0098	3.50021	5.8018	5.85156	7.2459	8.5276	8.9509	10.541	12.4365	11.5558
50.5	4.0109	3.50393	5.8037	5.85621	7.2473	8.53124	8.9513	10.5422	12.442	11.5558
50.6	4.0124	3.50764	5.8068	5.86085	7.2485	8.53486	8.9533	10.5433	12.4479	11.5559
50.7	4.013	3.51135	5.8055	5.86547	7.2504	8.53847	8.9554	10.5444	12.4503	11.5559
50.8	4.0114	3.51504	5.8004	5.87007	7.2446	8.54206	8.9515	10.5455	12.4467	11.556
50.9	4.0141	3.51873	5.8014	5.87466	7.2486	8.54563	8.9494	10.5466	12.4525	11.556
51	4.0233	3.52241	5.8006	5.87924	7.2522	8.54918	8.948	10.5477	12.4552	11.5561
51.1	4.0275	3.52607	5.804	5.8838	7.2503	8.55271	8.9506	10.5487	12.46	11.5561
51.2	4.0278	3.52974	5.8058	5.88835	7.2528	8.55623	8.9551	10.5498	12.4681	11.5562
51.3	4.028	3.53339	5.8029	5.89288	7.2545	8.55973	8.9579	10.5508	12.4718	11.5562
51.4	4.0278	3.53703	5.8023	5.89739	7.2588	8.56321	8.9619	10.5519	12.4767	11.5562
51.5	4.037	3.54067	5.8072	5.9019	7.2666	8.56667	8.9689	10.5529	12.4838	11.5563
51.6	4.0379	3.5443	5.8058	5.90639	7.2701	8.57011	8.9667	10.5539	12.485	11.5563
51.7	4.0395	3.54792	5.808	5.91086	7.2759	8.57354	8.9684	10.5549	12.493	11.5564
51.8	4.0419	3.55153	5.8113	5.91532	7.2759	8.57695	8.968	10.556	12.4996	11.5564
51.9	4.0452	3.55513	5.8127	5.91977	7.2808	8.58035	8.9704	10.5569	12.5056	11.5565
52	4.0429	3.55873	5.8108	5.9242	7.2795	8.58372	8.9673	10.5579	12.5103	11.5565
52.1	4.0473	3.56231	5.8131	5.92861	7.2835	8.58708	8.969	10.5589	12.5204	11.5565
52.2	4.0502	3.56589	5.8158	5.93302	7.2903	8.59042	8.9728	10.5599	12.5292	11.5566
52.3	4.0509	3.56946	5.8177	5.9374	7.2936	8.59375	8.9729	10.5609	12.5363	11.5566
52.4	4.0515	3.57303	5.821	5.94178	7.2947	8.59705	8.9781	10.5618	12.5432	11.5567
52.5	4.0538	3.57658	5.8199	5.94614	7.2934	8.60034	8.979	10.5628	12.5496	11.5567
52.6	4.0553	3.58013	5.8246	5.95049	7.2959	8.60362	8.9784	10.5637	12.5549	11.5567
52.7	4.06	3.58367	5.8322	5.95482	7.3025	8.60688	8.9796	10.5646	12.5596	11.5568
52.8	4.0614	3.5872	5.8398	5.95914	7.3044	8.61012	8.9822	10.5655	12.5646	11.5568
52.9	4.0624	3.59072	5.8421	5.96344	7.3035	8.61334	8.9801	10.5665	12.5699	11.5568
53	4.0669	3.59423	5.8448	5.96773	7.3067	8.61655	8.9801	10.5674	12.5799	11.5569
53.1	4.07	3.59774	5.8457	5.97201	7.307	8.61974	8.981	10.5683	12.5888	11.5569
53.2	4.0744	3.60124	5.848	5.97627	7.3118	8.62292	8.9871	10.5691	12.6009	11.5569
53.3	4.0729	3.60473	5.8513	5.98052	7.3163	8.62608	8.989	10.57	12.6071	11.557
53.4	4.0734	3.60821	5.8508	5.98476	7.3207	8.62923	8.9908	10.5709	12.6117	11.557
53.5	4.0731	3.61168	5.8543	5.98898	7.3249	8.63235	8.9953	10.5718	12.6137	11.557
53.6	4.0737	3.61515	5.8609	5.99319	7.33	8.63547	8.9967	10.5726	12.6199	11.5571
53.7	4.0764	3.61861	5.8639	5.99739	7.3334	8.63856	8.9996	10.5735	12.6256	11.5571
53.8	4.0815	3.62206	5.8658	6.00157	7.3386	8.64164	9.0044	10.5743	12.6306	11.5571
53.9	4.0872	3.6255	5.8687	6.00574	7.3417	8.64471	9.0095	10.5752	12.6382	11.5572
54	4.0907	3.62894	5.8722	6.00989	7.3444	8.64776	9.0128	10.576	12.642	11.5572
54.1	4.0915	3.63237	5.8788	6.01403	7.3483	8.65079	9.0171	10.5768	12.646	11.5572
54.2	4.0926	3.63579	5.8827	6.01816	7.3513	8.65381	9.0237	10.5776	12.6503	11.5573
54.3	4.0937	3.6392	5.8853	6.02228	7.3538	8.65682	9.0265	10.5784	12.6576	11.5573
54.4	4.093	3.6426	5.8823	6.02638	7.3553	8.6598	9.0276	10.5792	12.6648	11.5573
54.5	4.0991	3.646	5.8837	6.03047	7.3582	8.66278	9.031	10.58	12.6723	11.5573
54.6	4.1018	3.64939	5.8888	6.03454	7.363	8.66574	9.0356	10.5808	12.6791	11.5574
54.7	4.1053	3.65277	5.8909	6.03861	7.3662	8.66868	9.0375	10.5816	12.6866	11.5574
54.8	4.1108	3.65614	5.8969	6.04266	7.3713	8.67161	9.0452	10.5824	12.6934	11.5574
54.9	4.1131	3.65951	5.8996	6.04669	7.3772	8.67452	9.0532	10.5831	12.7015	11.5574
55	4.1132	3.66287	5.9005	6.05072	7.3798	8.67742	9.0553	10.5839	12.707	11.5575
55.1	4.1158	3.66622	5.9041	6.05473	7.3878	8.6803	9.0593	10.5846	12.7184	11.5575
55.2	4.1136	3.66956	5.9048	6.05872	7.3869	8.68317	9.0605	10.5854	12.7205	11.5575
55.3	4.1116	3.6729	5.9026	6.06271	7.3865	8.68603	9.0624	10.5861	12.7267	11.5575
55.4	4.1149	3.67622	5.9086	6.06668	7.394	8.68887	9.0666	10.5869	12.738	11.5576
55.5	4.1181	3.67954	5.9127	6.07064	7.4007	8.6917	9.072	10.5876	12.7459	11.5576
55.6	4.1194	3.68286	5.9187	6.07459	7.4048	8.69451	9.0746	10.5883	12.7528	11.5576
55.7	4.1209	3.68616	5.9225	6.07852	7.4114	8.69731	9.0803	10.589	12.7653	11.5576
55.8	4.1234	3.68946	5.9282	6.08244	7.4152	8.70009	9.0893	10.5897	12.7756	11.5577
55.9	4.1283	3.69275	5.9327	6.08635	7.4193	8.70286	9.0956	10.5904	12.7879	11.5577
56	4.1325	3.69603	5.9363	6.09025	7.4263	8.70561	9.1011	10.5911	12.7971	11.5577
56.1	4.132	3.69931	5.9377	6.09413	7.4256	8.70836	9.0993	10.5918	12.7985	11.5577
56.2	4.1324	3.70257	5.9424	6.098	7.4306	8.71108	9.1026	10.5925	12.8064	11.5577
56.3	4.1411	3.70583	5.9463	6.10186	7.4359	8.7138	9.1064	10.5932	12.8158	11.5578
56.4	4.1491	3.70909	5.9532	6.10571	7.4424	8.7165	9.11	10.5938	12.8265	11.5578
56.5	4.1584	3.71233	5.9619	6.10954	7.4485	8.71918	9.1147	10.5945	12.8405	11.5578
56.6	4.1622	3.71557	5.9658	6.11337	7.4535	8.72186	9.1206	10.5952	12.8493	11.5578
56.7	4.1656	3.7188	5.9683	6.11718	7.4543	8.72451	9.1246	10.5958	12.8585	11.5578
56.8	4.1688	3.72202	5.9719	6.12097	7.4582	8.72716	9.1295	10.5965	12.8703	11.5579
56.9	4.173	3.72524	5.9737	6.12476	7.4665	8.72979	9.1388	10.5971	12.8823	11.5579
57	4.174	3.72845	5.9787	6.12853	7.4694	8.73241	9.1479	10.5977	12.8877	11.5579
57.1	4.1702	3.73165	5.9798	6.13229	7.4706	8.73502	9.1541	10.5984	12.8945	11.5579
57.2	4.1714	3.73485	5.9779	6.13604	7.4738	8.73761	9.1534	10.599	12.9016	11.5579
57.3	4.1776	3.73803	5.9816	6.13978	7.4786	8.74019	9.1587	10.5996	12.9055	11.558
57.4	4.1806	3.74121	5.9833	6.1435	7.4817	8.74276	9.1602	10.6002	12.9101	11.558
57.5	4.1814	3.74438	5.9814	6.14722	7.4853	8.74531	9.1587	10.6008	12.9161	11.558
57.6	4.1815	3.74755	5.9835	6.15092	7.4859	8.74785	9.1626	10.6014	12.9243	11.558
57.7	4.1866	3.75071	5.9872	6.15461	7.4879	8.75038	9.17	10.602	12.9329	11.558
57.8	4.1924	3.75386	5.9889	6.15828	7.4916	8.75289	9.1782	10.6026	12.9401	11.558
57.9	4.1968	3.757	5.993	6.16195	7.4993	8.75539	9.1862	10.6032	12.9493	11.5581
58	4.1979	3.76014	5.9967	6.1656	7.5039	8.75788	9.19	10.6038	12.9595	11.5581
58.1	4.2091	3.76327	6.0072	6.16924	7.514	8.76036	9.1963	10.6044	12.9697	11.5581
58.2	4.2135	3.76639	6.0105	6.17287	7.5201	8.76282	9.2013	10.605	12.9751	11.5581
58.3	4.2178	3.76951	6.0122	6.17649	7.5227	8.76528	9.2026	10.6055	12.9817	11.5581
58.4	4.2199	3.77261	6.0129	6.1801	7.5218	8.76772	9.2058	10.6061	12.9864	11.5581
58.5	4.2204	3.77572	6.0141	6.18369	7.522	8.77014	9.2059	10.6066	12.9894	11.5581
58.6	4.2216	3.77881	6.0171	6.18728	7.5294	8.77256	9.2105	10.6072	12.9979	11.5582
58.7	4.2246	3.7819	6.0179	6.19085	7.5333	8.77496	9.2135	10.6077	13.0059	11.5582
58.8	4.2281	3.78498	6.0181	6.19441	7.5363	8.77735	9.2218	10.6083	13.014	11.5582
58.9	4.2318	3.78805	6.014	6.19796	7.5362	8.77973	9.2242	10.6088	13.0199	11.5582
59	4.2369	3.79112	6.0131	6.2015	7.54	8.78209	9.227	10.6094	13.027	11.5582
59.1	4.2389	3.79418	6.0163	6.20503	7.5432	8.78445	9.2319	10.6099	13.0337	11.5582
59.2	4.2372	3.79723	6.0214	6.20854	7.5468	8.78679	9.2369	10.6104	13.0398	11.5582
59.3	4.2405	3.80027	6.0255	6.21205	7.5496	8.78912	9.2397	10.6109	13.0426	11.5583
59.4	4.2451	3.80331	6.0289	6.21554	7.5521	8.79144	9.2424	10.6114	13.051	11.5583
59.5	4.2507	3.80634	6.0346	6.21902	7.5573	8.79375	9.2482	10.612	13.061	11.5583
59.6	4.2533	3.80937	6.034	6.22249	7.5586	8.79604	9.2516	10.6125	13.0711	11.5583
59.7	4.2552	3.81238	6.0345	6.22595	7.5591	8.79832	9.2549	10.613	13.0743	11.5583
59.8	4.2561	3.8154	6.0402	6.2294	7.5598	8.8006	9.2584	10.6135	13.0822	11.5583
59.9	4.2621	3.8184	6.0476	6.23283	7.5652	8.80286	9.2635	10.614	13.0935	11.5583
60	4.2637	3.8214	6.0487	6.23626	7.5719	8.80511	9.2667	10.6144	13.1028	11.5583
60.1	4.2674	3.82439	6.0499	6.23968	7.5772	8.80734	9.271	10.6149	13.1115	11.5583
60.2	4.273	3.82737	6.0516	6.24308	7.58	8.80957	9.2768	10.6154	13.119	11.5584
60.3	4.2729	3.83035	6.0561	6.24647	7.5791	8.81178	9.2761	10.6159	13.1248	11.5584
60.4	4.2784	3.83332	6.0627	6.24986	7.5828	8.81399	9.2807	10.6164	13.1324	11.5584
60.5	4.2822	3.83628	6.0709	6.25323	7.5849	8.81618	9.2845	10.6168	13.1407	11.5584
60.6	4.28	3.83924	6.0738	6.25659	7.5852	8.81836	9.2877	10.6173	13.1444	11.5584
60.7	4.2866	3.84219	6.0743	6.25994	7.5861	8.82053	9.2935	10.6178	13.1523	11.5584
60.8	4.2899	3.84513	6.0766	6.26328	7.5922	8.82269	9.2983	10.6182	13.1593	11.5584
60.9	4.2932	3.84807	6.078	6.2666	7.5925	8.82484	9.2994	10.6187	13.1658	11.5584
61	4.2982	3.851	6.0842	6.26992	7.5935	8.82698	9.299	10.6191	13.1719	11.5584
61.1	4.304	3.85392	6.0889	6.27323	7.5956	8.82911	9.3026	10.6196	13.1794	11.5584
61.2	4.31	3.85684	6.0938	6.27653	7.5958	8.83122	9.308	10.62	13.1849	11.5585
61.3	4.3159	3.85975	6.1026	6.27981	7.6025	8.83333	9.313	10.6204	13.1932	11.5585
61.4	4.3224	3.86265	6.1098	6.28309	7.6099	8.83542	9.3179	10.6209	13.1993	11.5585
61.5	4.3217	3.86555	6.1075	6.28635	7.6089	8.83751	9.3215	10.6213	13.199	11.5585
61.6	4.3271	3.86844	6.1131	6.28961	7.615	8.83958	9.3246	10.6217	13.2064	11.5585
61.7	4.334	3.87132	6.114	6.29285	7.6195	8.84164	9.3298	10.6221	13.2158	11.5585
61.8	4.338	3.8742	6.1199	6.29608	7.6213	8.84369	9.3286	10.6225	13.2189	11.5585
61.9	4.3427	3.87707	6.1222	6.29931	7.6221	8.84574	9.3273	10.623	13.2201	11.5585
62	4.3423	3.87993	6.1232	6.30252	7.6252	8.84777	9.327	10.6234	13.2202	11.5585
62.1	4.3439	3.88279	6.1244	6.30572	7.6239	8.84979	9.3247	10.6238	13.2202	11.5585
62.2	4.3508	3.88564	6.1295	6.30891	7.6303	8.8518	9.33	10.6242	13.23	11.5585
62.3	4.3633	3.88848	6.1387	6.3121	7.6355	8.8538	9.3353	10.6246	13.2402	11.5585
62.4	4.363	3.89132	6.1437	6.31527	7.6408	8.85579	9.3406	10.625	13.2489	11.5586
62.5	4.363	3.89415	6.1466	6.31843	7.643	8.85777	9.348	10.6254	13.2527	11.5586
62.6	4.3632	3.89698	6.148	6.32158	7.6433	8.85974	9.352	10.6258	13.2536	11.5586
62.7	4.3626	3.8998	6.154	6.32472	7.6442	8.86171	9.3527	10.6261	13.2595	11.5586
62.8	4.3642	3.90261	6.1572	6.32785	7.6505	8.86366	9.3521	10.6265	13.2644	11.5586
62.9	4.366	3.90541	6.1605	6.33097	7.6523	8.8656	9.3538	10.6269	13.2691	11.5586
63	4.3643	3.90821	6.1619	6.33408	7.653	8.86753	9.3526	10.6273	13.2738	11.5586
63.1	4.3667	3.91101	6.1645	6.33719	7.6565	8.86945	9.353	10.6277	13.2806	11.5586
63.2	4.373	3.91379	6.1735	6.34028	7.6615	8.87136	9.3566	10.628	13.2884	11.5586
63.3	4.3798	3.91657	6.1839	6.34336	7.6691	8.87326	9.3602	10.6284	13.2963	11.5586
63.4	4.3791	3.91935	6.1849	6.34643	7.668	8.87516	9.361	10.6287	13.3014	11.5586
63.5	4.3785	3.92212	6.1883	6.34949	7.6688	8.87704	9.3652	10.6291	13.306	11.5586
63.6	4.3821	3.92488	6.1913	6.35254	7.6735	8.87891	9.37	10.6295	13.3103	11.5586
63.7	4.3872	3.92763	6.1911	6.35558	7.678	8.88078	9.3707	10.6298	13.3172	11.5586
63.8	4.3917	3.93038	6.1958	6.35862	7.6852	8.88263	9.3751	10.6302	13.3239	11.5587
63.9	4.3896	3.93312	6.2026	6.36164	7.6882	8.88448	9.3748	10.6305	13.3287	11.5587
64	4.3908	3.93586	6.2057	6.36465	7.6896	8.88631	9.3762	10.6309	13.3317	11.5587
64.1	4.3923	3.93859	6.2113	6.36765	7.6922	8.88814	9.3807	10.6312	13.3355	11.5587
64.2	4.3905	3.94132	6.2107	6.37065	7.6931	8.88996	9.3841	10.6315	13.34	11.5587
64.3	4.389	3.94403	6.2115	6.37363	7.6902	8.89176	9.3829	10.6319	13.3466	11.5587
64.4	4.3895	3.94675	6.2127	6.3766	7.6904	8.89356	9.3854	10.6322	13.3523	11.5587
64.5	4.3854	3.94945	6.2117	6.37957	7.6907	8.89535	9.3873	10.6325	13.3551	11.5587
64.6	4.39	3.95215	6.2125	6.38252	7.6952	8.89713	9.3915	10.6329	13.3639	11.5587
64.7	4.3948	3.95484	6.2194	6.38547	7.6958	8.8989	9.3924	10.6332	13.3682	11.5587
64.8	4.3948	3.95753	6.222	6.38841	7.6965	8.90067	9.3961	10.6335	13.3722	11.5587
64.9	4.3951	3.96021	6.2243	6.39133	7.6994	8.90242	9.396	10.6338	13.3786	11.5587
65	4.397	3.96289	6.2304	6.39425	7.7063	8.90416	9.3978	10.6341	13.3895	11.5587
65.1	4.3971	3.96556	6.2379	6.39716	7.7111	8.9059	9.4024	10.6344	13.4	11.5587
65.2	4.3978	3.96822	6.2394	6.40006	7.7152	8.90763	9.4046	10.6348	13.4026	11.5587
65.3	4.4014	3.97088	6.2386	6.40295	7.7149	8.90935	9.4086	10.6351	13.4067	11.5587
65.4	4.4022	3.97353	6.2389	6.40583	7.7188	8.91106	9.413	10.6354	13.4156	11.5587
65.5	4.4002	3.97617	6.2389	6.4087	7.721	8.91276	9.415	10.6357	13.4214	11.5587
65.6	4.4014	3.97881	6.2417	6.41156	7.7237	8.91445	9.4186	10.636	13.4283	11.5587
65.7	4.404	3.98144	6.2491	6.41441	7.7307	8.91613	9.4198	10.6363	13.435	11.5587
65.8	4.4105	3.98407	6.2546	6.41725	7.7337	8.91781	9.4234	10.6366	13.4449	11.5588
65.9	4.4153	3.98669	6.2565	6.42009	7.738	8.91948	9.428	10.6368	13.4533	11.5588
66	4.4167	3.9893	6.2589	6.42291	7.7418	8.92113	9.4309	10.6371	13.4596	11.5588
66.1	4.4209	3.99191	6.2636	6.42573	7.7466	8.92278	9.4353	10.6374	13.4652	11.5588
66.2	4.4226	3.99452	6.2676	6.42853	7.7474	8.92443	9.4384	10.6377	13.4735	11.5588
66.3	4.4251	3.99711	6.2678	6.43133	7.7478	8.92606	9.442	10.638	13.4812	11.5588
66.4	4.4295	3.9997	6.2656	6.43412	7.7496	8.92768	9.4471	10.6383	13.4901	11.5588
66.5	4.4286	4.00229	6.2648	6.4369	7.7493	8.9293	9.4485	10.6385	13.4955	11.5588
66.6	4.4314	4.00487	6.2636	6.43967	7.7505	8.93091	9.4487	10.6388	13.4983	11.5588
66.7	4.4342	4.00744	6.2615	6.44243	7.7524	8.93251	9.4519	10.6391	13.5051	11.5588
66.8	4.4305	4.01001	6.2614	6.44519	7.7563	8.9341	9.4501	10.6394	13.51	11.5588
66.9	4.4294	4.01257	6.2638	6.44793	7.7586	8.93569	9.4478	10.6396	13.516	11.5588
67	4.4293	4.01513	6.2679	6.45067	7.7598	8.93726	9.4532	10.6399	13.5266	11.5588
67.1	4.4332	4.01768	6.2711	6.45339	7.7608	8.93883	9.4586	10.6401	13.5369	11.5588
67.2	4.4403	4.02022	6.2772	6.45611	7.772	8.94039	9.4665	10.6404	13.5517	11.5588
67.3	4.4423	4.02276	6.2782	6.45882	7.7764	8.94194	9.4712	10.6407	13.5594	11.5588
67.4	4.4425	4.02529	6.2793	6.46152	7.7802	8.94349	9.4736	10.6409	13.5666	11.5588
67.5	4.4449	4.02782	6.285	6.46421	7.7844	8.94503	9.4762	10.6412	13.5771	11.5588
67.6	4.455	4.03034	6.2956	6.4669	7.7918	8.94655	9.4826	10.6414	13.5918	11.5588
67.7	4.4627	4.03286	6.3009	6.46957	7.7974	8.94808	9.4876	10.6417	13.6006	11.5588
67.8	4.4617	4.03537	6.3054	6.47224	7.8041	8.94959	9.4876	10.6419	13.6098	11.5588
67.9	4.4643	4.03787	6.3054	6.4749	7.8063	8.9511	9.4923	10.6422	13.6166	11.5588
68	4.4646	4.04037	6.3063	6.47755	7.8089	8.95259	9.4983	10.6424	13.6255	11.5588
68.1	4.4688	4.04286	6.3095	6.48019	7.8106	8.95408	9.5033	10.6426	13.6332	11.5588
68.2	4.4714	4.04535	6.3135	6.48282	7.8177	8.95557	9.5111	10.6429	13.6436	11.5588
68.3	4.4744	4.04783	6.3211	6.48544	7.8242	8.95704	9.5165	10.6431	13.6517	11.5588
68.4	4.4746	4.05031	6.3225	6.48806	7.8288	8.95851	9.5202	10.6433	13.6601	11.5588
68.5	4.4737	4.05278	6.3235	6.49066	7.8293	8.95997	9.5191	10.6436	13.6607	11.5588
68.6	4.4767	4.05524	6.3259	6.49326	7.8306	8.96143	9.5189	10.6438	13.6683	11.5589
68.7	4.4796	4.0577	6.3257	6.49585	7.8348	8.96287	9.5185	10.644	13.6766	11.5589
68.8	4.4838	4.06016	6.324	6.49843	7.8427	8.96431	9.5213	10.6443	13.6846	11.5589
68.9	4.4862	4.0626	6.329	6.50101	7.8453	8.96574	9.5285	10.6445	13.6945	11.5589
69	4.4922	4.06505	6.3346	6.50357	7.8513	8.96717	9.5318	10.6447	13.7024	11.5589
69.1	4.4987	4.06748	6.3437	6.50613	7.8563	8.96858	9.536	10.6449	13.7117	11.5589
69.2	4.5027	4.06991	6.3471	6.50868	7.8586	8.96999	9.5356	10.6451	13.7184	11.5589
69.3	4.5069	4.07234	6.3483	6.51122	7.8621	8.97139	9.5383	10.6454	13.7284	11.5589
69.4	4.5102	4.07476	6.3478	6.51375	7.8644	8.97279	9.5425	10.6456	13.7374	11.5589
69.5	4.5112	4.07717	6.3491	6.51627	7.8681	8.97418	9.5457	10.6458	13.7473	11.5589
69.6	4.515	4.07958	6.3511	6.51879	7.8736	8.97556	9.5479	10.646	13.7591	11.5589
69.7	4.5206	4.08199	6.3598	6.5213	7.8774	8.97693	9.5555	10.6462	13.7686	11.5589
69.8	4.5208	4.08439	6.3673	6.5238	7.878	8.9783	9.5577	10.6464	13.7713	11.5589
69.9	4.5229	4.08678	6.3733	6.52629	7.8826	8.97966	9.5609	10.6466	13.7807	11.5589
70	4.5309	4.08917	6.3744	6.52878	7.8845	8.98102	9.5673	10.6468	13.7928	11.5589
70.1	4.5347	4.09155	6.3806	6.53125	7.8915	8.98236	9.5696	10.647	13.8043	11.5589
70.2	4.5389	4.09392	6.3818	6.53372	7.8943	8.9837	9.5725	10.6472	13.8136	11.5589
70.3	4.5457	4.0963	6.387	6.53618	7.8975	8.98504	9.5791	10.6474	13.8264	11.5589
70.4	4.5512	4.09866	6.3945	6.53863	7.9047	8.98636	9.5861	10.6476	13.8348	11.5589
70.5	4.5513	4.10102	6.3966	6.54108	7.9108	8.98768	9.5895	10.6478	13.8402	11.5589
70.6	4.5554	4.10338	6.4077	6.54351	7.9206	8.989	9.5966	10.648	13.8535	11.5589
70.7	4.5589	4.10573	6.4124	6.54594	7.9268	8.9903	9.6005	10.6482	13.86	11.5589
70.8	4.5665	4.10807	6.4171	6.54836	7.937	8.9916	9.6115	10.6484	13.8742	11.5589
70.9	4.5734	4.11041	6.4226	6.55078	7.944	8.99289	9.6157	10.6486	13.8809	11.5589
71	4.5767	4.11274	6.4276	6.55318	7.9488	8.99418	9.6196	10.6487	13.8862	11.5589
71.1	4.5823	4.11507	6.4318	6.55558	7.9556	8.99546	9.6272	10.6489	13.8916	11.5589
71.2	4.5868	4.1174	6.4362	6.55797	7.9628	8.99673	9.6314	10.6491	13.8946	11.5589
71.3	4.5904	4.11971	6.4386	6.56035	7.9655	8.998	9.635	10.6493	13.9032	11.5589
71.4	4.5962	4.12203	6.4444	6.56273	7.9725	8.99926	9.6364	10.6495	13.9145	11.5589
71.5	4.6003	4.12433	6.4491	6.56509	7.9766	9.00052	9.6396	10.6496	13.9198	11.5589
71.6	4.609	4.12664	6.4575	6.56745	7.9809	9.00176	9.6492	10.6498	13.9266	11.5589
71.7	4.6135	4.12893	6.4623	6.5698	7.9857	9.00301	9.6548	10.65	13.9346	11.5589
71.8	4.6163	4.13122	6.4627	6.57215	7.987	9.00424	9.6584	10.6502	13.9408	11.5589
71.9	4.6177	4.13351	6.4642	6.57449	7.9934	9.00547	9.6613	10.6503	13.9463	11.5589
72	4.6221	4.13579	6.47	6.57681	7.9998	9.00669	9.6682	10.6505	13.9533	11.5589
72.1	4.6249	4.13807	6.4745	6.57914	8.0022	9.00791	9.6732	10.6507	13.9574	11.5589
72.2	4.6284	4.14034	6.4786	6.58145	8.0051	9.00912	9.6776	10.6509	13.963	11.5589
72.3	4.6305	4.1426	6.4835	6.58376	8.0115	9.01033	9.6823	10.651	13.9697	11.5589
72.4	4.6327	4.14486	6.491	6.58606	8.0183	9.01152	9.6851	10.6512	13.9747	11.5589
72.5	4.6392	4.14712	6.4993	6.58835	8.0286	9.01272	9.6914	10.6513	13.9823	11.5589
72.6	4.6445	4.14937	6.5053	6.59063	8.0371	9.0139	9.6941	10.6515	13.9906	11.5589
72.7	4.6503	4.15162	6.5148	6.59291	8.047	9.01508	9.7047	10.6517	14.0036	11.5589
72.8	4.6578	4.15386	6.5227	6.59518	8.0568	9.01626	9.7105	10.6518	14.0127	11.5589
72.9	4.6652	4.15609	6.5271	6.59744	8.0576	9.01743	9.7166	10.652	14.0213	11.5589
73	4.673	4.15832	6.5309	6.5997	8.0594	9.01859	9.724	10.6521	14.0272	11.5589
73.1	4.6748	4.16055	6.5321	6.60195	8.0653	9.01974	9.725	10.6523	14.0295	11.5589
73.2	4.6764	4.16276	6.5321	6.60419	8.0727	9.02089	9.7304	10.6524	14.0315	11.5589
73.3	4.6765	4.16498	6.535	6.60642	8.0708	9.02204	9.7336	10.6526	14.0351	11.5589
73.4	4.679	4.16719	6.5437	6.60865	8.0754	9.02318	9.7342	10.6527	14.0438	11.5589
73.5	4.6803	4.16939	6.5431	6.61087	8.076	9.02431	9.7354	10.6529	14.0467	11.5589
73.6	4.6798	4.17159	6.5434	6.61308	8.0759	9.02544	9.7359	10.653	14.0495	11.5589
73.7	4.675	4.17379	6.5403	6.61529	8.0751	9.02656	9.7323	10.6532	14.0521	11.5589
73.8	4.6716	4.17598	6.5408	6.61749	8.0735	9.02768	9.7321	10.6533	14.0552	11.5589
73.9	4.6787	4.17816	6.545	6.61968	8.0764	9.02879	9.7375	10.6535	14.0587	11.5589
74	4.6857	4.18034	6.55	6.62186	8.0818	9.02989	9.74	10.6536	14.0669	11.559
74.1	4.6934	4.18252	6.5554	6.62404	8.0918	9.03099	9.7421	10.6538	14.0762	11.559
74.2	4.7001	4.18469	6.5567	6.62621	8.0973	9.03209	9.743	10.6539	14.0838	11.559
74.3	4.705	4.18685	6.562	6.62837	8.0995	9.03317	9.745	10.654	14.0905	11.559
74.4	4.7076	4.18901	6.5648	6.63053	8.1025	9.03426	9.7449	10.6542	14.0959	11.559
74.5	4.7116	4.19117	6.5682	6.63268	8.1061	9.03533	9.7481	10.6543	14.1015	11.559
74.6	4.721	4.19332	6.5746	6.63482	8.1132	9.03641	9.7554	10.6544	14.116	11.559
74.7	4.7266	4.19546	6.5786	6.63696	8.1202	9.03747	9.7587	10.6546	14.1259	11.559
74.8	4.7299	4.1976	6.5831	6.63908	8.1205	9.03853	9.7631	10.6547	14.1323	11.559
74.9	4.7346	4.19974	6.5889	6.64121	8.1228	9.03959	9.7691	10.6548	14.1386	11.559
75	4.7396	4.20187	6.5886	6.64332	8.1268	9.04064	9.7701	10.655	14.1432	11.559
75.1	4.7438	4.204	6.5918	6.64543	8.1326	9.04168	9.7741	10.6551	14.1496	11.559
75.2	4.7488	4.20612	6.594	6.64753	8.1405	9.04272	9.7787	10.6552	14.1584	11.559
75.3	4.7521	4.20823	6.598	6.64963	8.1478	9.04376	9.7862	10.6554	14.1661	11.559
75.4	4.758	4.21034	6.603	6.65171	8.1547	9.04479	9.7887	10.6555	14.1742	11.559
75.5	4.7603	4.21245	6.6072	6.6538	8.1586	9.04581	9.7946	10.6556	14.1797	11.559
75.6	4.7692	4.21455	6.6144	6.65587	8.1677	9.04683	9.8029	10.6557	14.1908	11.559
75.7	4.7773	4.21665	6.6215	6.65794	8.1729	9.04784	9.8082	10.6559	14.2008	11.559
75.8	4.7802	4.21874	6.6264	6.66	8.1759	9.04885	9.8107	10.656	14.2111	11.559
75.9	4.782	4.22083	6.6313	6.66205	8.1809	9.04985	9.8183	10.6561	14.2253	11.559
76	4.7859	4.22291	6.6345	6.6641	8.1805	9.05085	9.8202	10.6562	14.2343	11.559
76.1	4.7915	4.22499	6.6428	6.66614	8.1886	9.05184	9.8228	10.6563	14.2421	11.559
76.2	4.7963	4.22706	6.6458	6.66818	8.1901	9.05283	9.8284	10.6565	14.25	11.559
76.3	4.7986	4.22913	6.6494	6.67021	8.1957	9.05382	9.8343	10.6566	14.2581	11.559
76.4	4.7979	4.2312	6.651	6.67223	8.2	9.05479	9.8347	10.6567	14.2598	11.559
76.5	4.7982	4.23326	6.6521	6.67425	8.2016	9.05577	9.8358	10.6568	14.2666	11.559
76.6	4.8038	4.23531	6.6585	6.67625	8.2058	9.05674	9.8397	10.6569	14.2782	11.559
76.7	4.8116	4.23736	6.6586	6.67826	8.2081	9.0577	9.8423	10.657	14.2872	11.559
76.8	4.8156	4.2394	6.66	6.68025	8.2127	9.05866	9.8473	10.6571	14.2925	11.559
76.9	4.812	4.24145	6.66	6.68224	8.2128	9.05961	9.8451	10.6573	14.2945	11.559
77	4.8149	4.24348	6.6628	6.68423	8.2195	9.06056	9.8494	10.6574	14.3052	11.559
77.1	4.822	4.24551	6.6653	6.6862	8.2275	9.0615	9.8541	10.6575	14.3166	11.559
77.2	4.8233	4.24754	6.6663	6.68817	8.2286	9.06244	9.8571	10.6576	14.3205	11.559
77.3	4.8265	4.24956	6.6691	6.69014	8.2295	9.06338	9.859	10.6577	14.3279	11.559
77.4	4.8304	4.25158	6.6762	6.6921	8.236	9.06431	9.8599	10.6578	14.339	11.559
77.5	4.8357	4.25359	6.6812	6.69405	8.2405	9.06523	9.8666	10.6579	14.346	11.559
77.6	4.8398	4.2556	6.6867	6.69599	8.2453	9.06615	9.8667	10.658	14.3554	11.559
77.7	4.8378	4.2576	6.6826	6.69793	8.2476	9.06707	9.8634	10.6581	14.3633	11.559
77.8	4.8421	4.2596	6.6835	6.69987	8.2504	9.06798	9.8657	10.6582	14.3692	11.559
77.9	4.8499	4.2616	6.6886	6.70179	8.2585	9.06889	9.8732	10.6583	14.3773	11.559
78	4.8538	4.26359	6.6947	6.70371	8.2628	9.06979	9.8749	10.6584	14.3866	11.559
78.1	4.8589	4.26557	6.6969	6.70563	8.2655	9.07068	9.8768	10.6585	14.3925	11.559
78.2	4.8619	4.26755	6.6987	6.70754	8.2694	9.07158	9.876	10.6586	14.399	11.559
78.3	4.8623	4.26953	6.7001	6.70944	8.2697	9.07246	9.8745	10.6587	14.4051	11.559
78.4	4.8709	4.2715	6.7083	6.71133	8.2721	9.07335	9.8779	10.6588	14.4168	11.559
78.5	4.8755	4.27347	6.7127	6.71322	8.276	9.07423	9.8801	10.6589	14.4262	11.559
78.6	4.8789	4.27543	6.7161	6.71511	8.2807	9.0751	9.8807	10.659	14.4337	11.559
78.7	4.8859	4.27739	6.7225	6.71699	8.2867	9.07597	9.8883	10.6591	14.4426	11.559
78.8	4.8886	4.27935	6.7232	6.71886	8.2856	9.07684	9.8866	10.6592	14.4449	11.559
78.9	4.8935	4.2813	6.726	6.72072	8.2891	9.0777	9.89	10.6593	14.4551	11.559
79	4.8986	4.28324	6.7326	6.72258	8.2977	9.07856	9.8936	10.6594	14.4664	11.559
79.1	4.9034	4.28518	6.7353	6.72444	8.3049	9.07941	9.899	10.6595	14.4785	11.559
79.2	4.9105	4.28712	6.7378	6.72629	8.3098	9.08026	9.9029	10.6595	14.4882	11.559
79.3	4.9147	4.28905	6.7415	6.72813	8.3145	9.0811	9.906	10.6596	14.4961	11.559
79.4	4.9172	4.29098	6.7433	6.72996	8.3176	9.08194	9.9089	10.6597	14.5002	11.559
79.5	4.9195	4.2929	6.7427	6.73179	8.321	9.08278	9.9114	10.6598	14.5045	11.559
79.6	4.924	4.29482	6.7478	6.73362	8.3279	9.08361	9.915	10.6599	14.5154	11.559
79.7	4.9279	4.29674	6.7545	6.73544	8.3338	9.08444	9.92	10.66	14.5243	11.559
79.8	4.9364	4.29865	6.7615	6.73725	8.34	9.08526	9.9292	10.6601	14.5352	11.559
79.9	4.9411	4.30055	6.7661	6.73906	8.3444	9.08608	9.9361	10.6602	14.5454	11.559
80	4.9421	4.30245	6.7703	6.74086	8.3474	9.08689	9.9388	10.6602	14.5538	11.559
80.1	4.9462	4.30435	6.7758	6.74265	8.3504	9.0877	9.944	10.6603	14.5621	11.559
80.2	4.946	4.30624	6.7787	6.74444	8.351	9.08851	9.9477	10.6604	14.5692	11.559
80.3	4.9464	4.30813	6.7858	6.74623	8.3523	9.08931	9.9537	10.6605	14.576	11.559
80.4	4.9491	4.31002	6.7913	6.748	8.3555	9.09011	9.9566	10.6606	14.5843	11.559
80.5	4.9513	4.3119	6.7911	6.74978	8.3553	9.09091	9.9579	10.6606	14.5927	11.559
80.6	4.9516	4.31377	6.7932	6.75154	8.354	9.0917	9.9543	10.6607	14.598	11.559
80.7	4.9498	4.31565	6.792	6.7533	8.3538	9.09248	9.9546	10.6608	14.6004	11.559
80.8	4.9531	4.31751	6.7921	6.75506	8.3545	9.09326	9.9588	10.6609	14.6068	11.559
80.9	4.9588	4.31938	6.7967	6.75681	8.3571	9.09404	9.9632	10.661	14.6174	11.559
81	4.9621	4.32123	6.7988	6.75855	8.3609	9.09482	9.9638	10.661	14.6262	11.559
81.1	4.9684	4.32309	6.8057	6.76029	8.3677	9.09559	9.9695	10.6611	14.6366	11.559
81.2	4.97	4.32494	6.8097	6.76202	8.3726	9.09635	9.9717	10.6612	14.647	11.559
81.3	4.9708	4.32679	6.8139	6.76375	8.3734	9.09712	9.9755	10.6613	14.6556	11.559
81.4	4.9736	4.32863	6.8174	6.76547	8.3755	9.09788	9.9794	10.6613	14.6652	11.559
81.5	4.9775	4.33047	6.822	6.76719	8.3769	9.09863	9.986	10.6614	14.671	11.559
81.6	4.9775	4.3323	6.8272	6.7689	8.38	9.09938	9.9874	10.6615	14.6793	11.559
81.7	4.9774	4.33413	6.8307	6.7706	8.3796	9.10013	9.9847	10.6616	14.6825	11.559
81.8	4.9763	4.33595	6.8332	6.7723	8.3813	9.10087	9.9868	10.6616	14.689	11.559
81.9	4.9801	4.33777	6.8337	6.774	8.3849	9.10161	9.9903	10.6617	14.6966	11.559
82	4.9876	4.33959	6.8378	6.77569	8.3892	9.10235	9.9924	10.6618	14.7027	11.559
82.1	4.989	4.3414	6.8432	6.77737	8.393	9.10308	9.9944	10.6618	14.7067	11.559
82.2	4.9879	4.34321	6.8426	6.77905	8.3932	9.10381	9.9969	10.6619	14.7095	11.559
82.3	4.9908	4.34502	6.8468	6.78072	8.4001	9.10453	10.002	10.662	14.7167	11.559
82.4	4.9876	4.34682	6.8457	6.78239	8.3987	9.10526	9.9991	10.662	14.7179	11.559
82.5	4.9891	4.34861	6.8504	6.78405	8.3991	9.10597	10.0003	10.6621	14.7245	11.559
82.6	4.9978	4.35041	6.8582	6.78571	8.4067	9.10669	10.0057	10.6622	14.7349	11.559
82.7	5.0041	4.3522	6.8644	6.78736	8.4066	9.1074	10.0122	10.6623	14.7413	11.559
82.8	5.0074	4.35398	6.8675	6.789	8.408	9.1081	10.0147	10.6623	14.7473	11.559
82.9	5.0111	4.35576	6.8754	6.79064	8.4111	9.10881	10.0164	10.6624	14.7576	11.559
83	5.0197	4.35754	6.8815	6.79228	8.4157	9.10951	10.0218	10.6624	14.7665	11.559
83.1	5.0245	4.35931	6.8867	6.79391	8.4171	9.1102	10.0256	10.6625	14.7739	11.559
83.2	5.0294	4.36108	6.8946	6.79553	8.4177	9.1109	10.0283	10.6626	14.7817	11.559
83.3	5.0325	4.36284	6.9038	6.79715	8.421	9.11159	10.03	10.6626	14.7939	11.559
83.4	5.0389	4.3646	6.9102	6.79877	8.427	9.11227	10.0354	10.6627	14.8041	11.559
83.5	5.0462	4.36636	6.9136	6.80038	8.4347	9.11295	10.0449	10.6628	14.8118	11.559
83.6	5.0497	4.36811	6.9142	6.80198	8.4385	9.11363	10.0476	10.6628	14.8164	11.559
83.7	5.0551	4.36986	6.9174	6.80358	8.4402	9.11431	10.0545	10.6629	14.8243	11.559
83.8	5.0631	4.3716	6.929	6.80518	8.4463	9.11498	10.0593	10.6629	14.8314	11.559
83.9	5.0648	4.37334	6.9401	6.80676	8.4508	9.11565	10.0629	10.663	14.8375	11.559
84	5.0667	4.37508	6.9496	6.80835	8.4523	9.11631	10.0683	10.6631	14.8485	11.559
84.1	5.0744	4.37681	6.9563	6.80993	8.4558	9.11697	10.074	10.6631	14.8601	11.559
84.2	5.0771	4.37854	6.9628	6.8115	8.4573	9.11763	10.0743	10.6632	14.8687	11.559
84.3	5.0823	4.38026	6.9713	6.81307	8.4606	9.11829	10.0773	10.6632	14.8811	11.559
84.4	5.0908	4.38198	6.9795	6.81463	8.4692	9.11894	10.0826	10.6633	14.8921	11.559
84.5	5.0911	4.3837	6.9814	6.81619	8.4741	9.11959	10.0836	10.6633	14.8977	11.559
84.6	5.0943	4.38541	6.9878	6.81774	8.4803	9.12023	10.0906	10.6634	14.9107	11.559
84.7	5.0977	4.38712	6.9939	6.81929	8.4819	9.12087	10.0941	10.6635	14.9213	11.559
84.8	5.0996	4.38882	6.9979	6.82083	8.4854	9.12151	10.0968	10.6635	14.9311	11.559
84.9	5.1021	4.39053	7.0049	6.82237	8.4918	9.12215	10.101	10.6636	14.9417	11.559
85	5.1009	4.39222	7.0106	6.82391	8.4915	9.12278	10.1004	10.6636	14.9453	11.559
85.1	5.1062	4.39392	7.0183	6.82544	8.4982	9.12341	10.107	10.6637	14.9528	11.559
85.2	5.1082	4.39561	7.0234	6.82696	8.4986	9.12403	10.1059	10.6637	14.9607	11.559
85.3	5.1113	4.39729	7.028	6.82848	8.5019	9.12466	10.1077	10.6638	14.9673	11.559
85.4	5.1138	4.39897	7.0328	6.82999	8.5021	9.12528	10.1096	10.6638	14.9754	11.559
85.5	5.1199	4.40065	7.039	6.8315	8.5067	9.12589	10.1088	10.6639	14.9844	11.559
85.6	5.1244	4.40232	7.0412	6.833	8.508	9.12651	10.1113	10.6639	14.9926	11.559
85.7	5.1311	4.404	7.0502	6.8345	8.5118	9.12712	10.1173	10.664	15.0036	11.559
85.8	5.1391	4.40566	7.0539	6.836	8.5181	9.12772	10.1222	10.664	15.0162	11.559
85.9	5.1441	4.40732	7.0592	6.83749	8.526	9.12833	10.1253	10.6641	15.0259	11.559
86	5.1518	4.40898	7.0635	6.83897	8.5317	9.12893	10.1288	10.6641	15.0378	11.559
86.1	5.1535	4.41064	7.0673	6.84045	8.5346	9.12952	10.1327	10.6642	15.0472	11.559
86.2	5.1541	4.41229	7.0683	6.84193	8.5368	9.13012	10.1353	10.6642	15.0556	11.559
86.3	5.1583	4.41394	7.0725	6.8434	8.5398	9.13071	10.1375	10.6643	15.0639	11.559
86.4	5.1644	4.41558	7.0737	6.84487	8.5446	9.1313	10.1392	10.6643	15.0737	11.559
86.5	5.1669	4.41722	7.0745	6.84633	8.5434	9.13189	10.1396	10.6644	15.0802	11.559
86.6	5.1667	4.41886	7.077	6.84778	8.5458	9.13247	10.1429	10.6644	15.0828	11.559
86.7	5.1682	4.42049	7.0778	6.84924	8.549	9.13305	10.1505	10.6645	15.0857	11.559
86.8	5.1741	4.42212	7.0861	6.85068	8.5575	9.13362	10.1589	10.6645	15.096	11.559
86.9	5.1754	4.42375	7.095	6.85213	8.5651	9.1342	10.1625	10.6646	15.1041	11.559
87	5.1768	4.42537	7.1009	6.85356	8.5744	9.13477	10.1681	10.6646	15.1103	11.559
87.1	5.1784	4.42698	7.1076	6.855	8.5743	9.13534	10.172	10.6647	15.1157	11.559
87.2	5.1777	4.4286	7.1092	6.85643	8.5757	9.1359	10.1731	10.6647	15.12	11.559
87.3	5.1827	4.43021	7.1136	6.85785	8.5762	9.13647	10.175	10.6647	15.1252	11.559
87.4	5.1866	4.43182	7.117	6.85927	8.5795	9.13703	10.1758	10.6648	15.1327	11.559
87.5	5.1915	4.43342	7.1216	6.86068	8.5828	9.13758	10.1789	10.6648	15.1404	11.559
87.6	5.1887	4.43502	7.1219	6.8621	8.5845	9.13814	10.1789	10.6649	15.1499	11.559
87.7	5.1904	4.43662	7.1233	6.8635	8.5874	9.13869	10.1831	10.6649	15.1565	11.559
87.8	5.1995	4.43821	7.125	6.8649	8.5962	9.13924	10.1902	10.665	15.165	11.559
87.9	5.2031	4.4398	7.1298	6.8663	8.6001	9.13978	10.1952	10.665	15.1694	11.559
88	5.2071	4.44138	7.1333	6.86769	8.6006	9.14032	10.1957	10.665	15.1753	11.559
88.1	5.2098	4.44296	7.1352	6.86908	8.6065	9.14086	10.1964	10.6651	15.1825	11.559
88.2	5.2154	4.44454	7.1354	6.87046	8.6132	9.1414	10.1977	10.6651	15.1928	11.559
88.3	5.2187	4.44612	7.1355	6.87184	8.6155	9.14194	10.199	10.6652	15.199	11.559
88.4	5.2231	4.44769	7.1346	6.87322	8.6168	9.14247	10.2002	10.6652	15.2054	11.559
88.5	5.2352	4.44925	7.1431	6.87459	8.6249	9.143	10.2058	10.6652	15.2207	11.559
88.6	5.2421	4.45082	7.1452	6.87595	8.6304	9.14352	10.2062	10.6653	15.2301	11.559
88.7	5.2451	4.45238	7.1488	6.87732	8.6346	9.14405	10.2081	10.6653	15.239	11.559
88.8	5.2483	4.45393	7.1509	6.87867	8.6422	9.14457	10.2097	10.6654	15.2489	11.559
88.9	5.2554	4.45549	7.1615	6.88003	8.6535	9.14509	10.2175	10.6654	15.261	11.559
89	5.2631	4.45704	7.1674	6.88137	8.6566	9.1456	10.2256	10.6654	15.2728	11.559
89.1	5.2647	4.45858	7.1713	6.88272	8.6581	9.14612	10.2278	10.6655	15.2817	11.559
89.2	5.2648	4.46012	7.1736	6.88406	8.6611	9.14663	10.2304	10.6655	15.288	11.559
89.3	5.2669	4.46166	7.1763	6.88539	8.6657	9.14713	10.2318	10.6656	15.2898	11.559
89.4	5.2711	4.4632	7.1773	6.88672	8.6687	9.14764	10.2353	10.6656	15.2946	11.559
89.5	5.2754	4.46473	7.181	6.88805	8.6736	9.14814	10.2424	10.6656	15.306	11.559
89.6	5.2776	4.46626	7.1853	6.88937	8.6711	9.14864	10.244	10.6657	15.311	11.559
89.7	5.2797	4.46778	7.1912	6.89069	8.6736	9.14914	10.2451	10.6657	15.3223	11.559
89.8	5.2829	4.46931	7.1947	6.89201	8.6808	9.14964	10.2451	10.6657	15.3306	11.559
89.9	5.2819	4.47082	7.1944	6.89332	8.6851	9.15013	10.2471	10.6658	15.3377	11.559
90	5.2832	4.47234	7.1928	6.89462	8.6886	9.15062	10.2484	10.6658	15.3492	11.559
90.1	5.2892	4.47385	7.1935	6.89592	8.6953	9.15111	10.2532	10.6658	15.3567	11.559
90.2	5.2923	4.47536	7.1921	6.89722	8.7017	9.15159	10.2565	10.6659	15.3633	11.559
90.3	5.2971	4.47686	7.194	6.89851	8.7057	9.15208	10.2613	10.6659	15.3701	11.559
90.4	5.3008	4.47836	7.1961	6.8998	8.7065	9.15256	10.2687	10.6659	15.3743	11.559
90.5	5.297	4.47986	7.1959	6.90109	8.7045	9.15303	10.2711	10.666	15.3774	11.559
90.6	5.3019	4.48135	7.1983	6.90237	8.7098	9.15351	10.2772	10.666	15.3827	11.559
90.7	5.307	4.48284	7.199	6.90365	8.7102	9.15398	10.2783	10.666	15.387	11.559
90.8	5.3102	4.48433	7.1989	6.90492	8.7105	9.15445	10.2842	10.6661	15.3928	11.559
90.9	5.3141	4.48582	7.202	6.90619	8.7107	9.15492	10.2869	10.6661	15.3977	11.559
91	5.3177	4.4873	7.202	6.90745	8.7096	9.15539	10.2906	10.6661	15.4015	11.559
91.1	5.3228	4.48877	7.2067	6.90871	8.7145	9.15585	10.2966	10.6662	15.4099	11.559
91.2	5.3266	4.49025	7.2094	6.90997	8.7158	9.15631	10.2954	10.6662	15.4159	11.559
91.3	5.3308	4.49172	7.217	6.91122	8.7222	9.15677	10.3026	10.6662	15.4251	11.559
91.4	5.3348	4.49318	7.2239	6.91247	8.7278	9.15723	10.3078	10.6663	15.4329	11.559
91.5	5.3397	4.49465	7.2305	6.91371	8.7325	9.15768	10.3142	10.6663	15.4403	11.559
91.6	5.3417	4.49611	7.2374	6.91495	8.7368	9.15814	10.3232	10.6663	15.449	11.559
91.7	5.3458	4.49757	7.2448	6.91619	8.7447	9.15859	10.331	10.6664	15.4591	11.559
91.8	5.3499	4.49902	7.2486	6.91742	8.7499	9.15903	10.3361	10.6664	15.4659	11.559
91.9	5.3549	4.50047	7.251	6.91865	8.7508	9.15948	10.3429	10.6664	15.4676	11.559
92	5.3592	4.50192	7.2537	6.91988	8.7518	9.15992	10.3426	10.6664	15.4716	11.559
92.1	5.3556	4.50336	7.2575	6.9211	8.7527	9.16036	10.344	10.6665	15.4747	11.559
92.2	5.3583	4.5048	7.2546	6.92231	8.7536	9.1608	10.3446	10.6665	15.4781	11.559
92.3	5.3621	4.50624	7.2562	6.92352	8.7567	9.16124	10.3431	10.6665	15.4829	11.559
92.4	5.3649	4.50767	7.2598	6.92473	8.7589	9.16167	10.3468	10.6666	15.4904	11.559
92.5	5.3706	4.5091	7.2677	6.92594	8.7668	9.1621	10.3544	10.6666	15.5042	11.559
92.6	5.3743	4.51053	7.2741	6.92714	8.7755	9.16253	10.3591	10.6666	15.5107	11.559
92.7	5.3842	4.51196	7.2831	6.92834	8.7844	9.16296	10.3675	10.6666	15.5237	11.559
92.8	5.3952	4.51338	7.2925	6.92953	8.7951	9.16339	10.3749	10.6667	15.5374	11.559
92.9	5.4007	4.51479	7.2985	6.93072	8.7977	9.16381	10.3774	10.6667	15.5455	11.559
93	5.4074	4.51621	7.3011	6.93191	8.8016	9.16423	10.3821	10.6667	15.5548	11.559
93.1	5.415	4.51762	7.3039	6.93309	8.8064	9.16465	10.383	10.6667	15.5597	11.559
93.2	5.4217	4.51903	7.3082	6.93427	8.8141	9.16507	10.3867	10.6668	15.5672	11.559
93.3	5.4287	4.52043	7.3164	6.93544	8.8177	9.16548	10.3896	10.6668	15.5781	11.559
93.4	5.4335	4.52184	7.3227	6.93661	8.8239	9.16589	10.3958	10.6668	15.5884	11.559
93.5	5.4381	4.52323	7.326	6.93778	8.8274	9.1663	10.4014	10.6669	15.5945	11.559
93.6	5.4416	4.52463	7.3284	6.93894	8.8316	9.16671	10.4032	10.6669	15.6039	11.559
93.7	5.4524	4.52602	7.3346	6.9401	8.8383	9.16712	10.408	10.6669	15.6108	11.559
93.8	5.461	4.52741	7.3377	6.94126	8.8407	9.16752	10.4075	10.6669	15.6164	11.559
93.9	5.463	4.5288	7.3449	6.94241	8.8421	9.16793	10.4113	10.667	15.6258	11.559
94	5.465	4.53018	7.3481	6.94356	8.8435	9.16833	10.4096	10.667	15.6302	11.559
94.1	5.4687	4.53156	7.3529	6.9447	8.8518	9.16872	10.4144	10.667	15.6376	11.559
94.2	5.4696	4.53294	7.3593	6.94584	8.855	9.16912	10.421	10.667	15.6482	11.559
94.3	5.4722	4.53431	7.365	6.94698	8.856	9.16951	10.4277	10.667	15.6556	11.559
94.4	5.4788	4.53568	7.3728	6.94811	8.8596	9.16991	10.4317	10.6671	15.6679	11.559
94.5	5.4816	4.53705	7.3797	6.94924	8.862	9.1703	10.433	10.6671	15.6748	11.559
94.6	5.4872	4.53841	7.3856	6.95037	8.8669	9.17069	10.4386	10.6671	15.6815	11.559
94.7	5.4923	4.53977	7.391	6.95149	8.8684	9.17107	10.4431	10.6671	15.6857	11.559
94.8	5.4941	4.54113	7.3931	6.95261	8.8686	9.17146	10.4429	10.6672	15.6898	11.559
94.9	5.499	4.54249	7.3977	6.95372	8.8724	9.17184	10.4469	10.6672	15.6933	11.559
95	5.5007	4.54384	7.4006	6.95484	8.8772	9.17222	10.447	10.6672	15.6965	11.559
95.1	5.5049	4.54519	7.4057	6.95594	8.8838	9.1726	10.4496	10.6672	15.7037	11.559
95.2	5.5144	4.54653	7.4104	6.95705	8.8937	9.17297	10.4572	10.6673	15.715	11.559
95.3	5.5198	4.54787	7.4145	6.95815	8.8966	9.17335	10.4591	10.6673	15.7222	11.559
95.4	5.5225	4.54921	7.419	6.95925	8.8978	9.17372	10.4624	10.6673	15.733	11.559
95.5	5.5296	4.55055	7.4243	6.96034	8.8991	9.17409	10.4656	10.6673	15.7436	11.559
95.6	5.5328	4.55188	7.4262	6.96143	8.9013	9.17446	10.4627	10.6673	15.7453	11.559
95.7	5.536	4.55321	7.429	6.96252	8.906	9.17483	10.4611	10.6674	15.752	11.559
95.8	5.5393	4.55454	7.4325	6.9636	8.9094	9.17519	10.4638	10.6674	15.7533	11.559
95.9	5.5462	4.55586	7.4372	6.96468	8.9134	9.17556	10.4685	10.6674	15.7601	11.559
96	5.556	4.55719	7.4441	6.96576	8.9167	9.17592	10.4759	10.6674	15.7713	11.559
96.1	5.5633	4.5585	7.4503	6.96683	8.9214	9.17628	10.4817	10.6674	15.7769	11.559
96.2	5.5645	4.55982	7.4541	6.9679	8.9209	9.17664	10.4806	10.6675	15.7809	11.559
96.3	5.5659	4.56113	7.4615	6.96897	8.9215	9.17699	10.4836	10.6675	15.7853	11.559
96.4	5.5731	4.56244	7.4663	6.97003	8.9279	9.17735	10.4881	10.6675	15.7934	11.559
96.5	5.5779	4.56375	7.4701	6.97109	8.9339	9.1777	10.4916	10.6675	15.8022	11.559
96.6	5.59	4.56505	7.4779	6.97215	8.9441	9.17805	10.4991	10.6675	15.8153	11.559
96.7	5.5945	4.56635	7.4794	6.9732	8.9487	9.1784	10.5019	10.6676	15.8231	11.559
96.8	5.5972	4.56765	7.4852	6.97425	8.9525	9.17875	10.5036	10.6676	15.8293	11.559
96.9	5.5985	4.56894	7.4908	6.9753	8.9559	9.17909	10.5017	10.6676	15.8353	11.559
97	5.6029	4.57023	7.4954	6.97634	8.9644	9.17944	10.5063	10.6676	15.8473	11.559
97.1	5.6078	4.57152	7.5018	6.97738	8.9712	9.17978	10.5113	10.6676	15.8586	11.559
97.2	5.614	4.57281	7.5082	6.97841	8.9783	9.18012	10.514	10.6677	15.8681	11.559
97.3	5.6156	4.57409	7.5112	6.97945	8.9779	9.18046	10.5167	10.6677	15.8752	11.559
97.4	5.6187	4.57537	7.5132	6.98048	8.9786	9.18079	10.5188	10.6677	15.8801	11.559
97.5	5.626	4.57665	7.5207	6.9815	8.9832	9.18113	10.5216	10.6677	15.8947	11.559
97.6	5.6312	4.57792	7.5232	6.98252	8.986	9.18146	10.5231	10.6677	15.9042	11.559
97.7	5.636	4.57919	7.5228	6.98354	8.993	9.18179	10.5246	10.6677	15.9111	11.559
97.8	5.6453	4.58046	7.5276	6.98456	9.0003	9.18212	10.5283	10.6678	15.9219	11.559
97.9	5.652	4.58173	7.528	6.98557	9.0021	9.18245	10.5328	10.6678	15.9303	11.559
98	5.6553	4.58299	7.5349	6.98658	9.0039	9.18278	10.5317	10.6678	15.936	11.559
98.1	5.6604	4.58425	7.5419	6.98759	9.005	9.1831	10.5378	10.6678	15.9444	11.559
98.2	5.6693	4.58551	7.546	6.98859	9.0057	9.18343	10.5419	10.6678	15.9495	11.559
98.3	5.6782	4.58676	7.5574	6.98959	9.0117	9.18375	10.5496	10.6679	15.9615	11.559
98.4	5.6855	4.58801	7.5665	6.99059	9.0166	9.18407	10.5563	10.6679	15.969	11.559
98.5	5.6952	4.58926	7.5713	6.99158	9.0246	9.18439	10.5623	10.6679	15.9782	11.559
98.6	5.692	4.5905	7.5726	6.99257	9.0223	9.1847	10.5626	10.6679	15.9807	11.559
98.7	5.6961	4.59175	7.5745	6.99356	9.0226	9.18502	10.5689	10.6679	15.9883	11.559
98.8	5.7003	4.59299	7.5783	6.99454	9.0219	9.18533	10.5736	10.6679	15.9971	11.559
98.9	5.7002	4.59422	7.5804	6.99552	9.0192	9.18564	10.576	10.6679	16.0063	11.559
99	5.7015	4.59546	7.5795	6.9965	9.0194	9.18596	10.5778	10.668	16.0118	11.559
99.1	5.7047	4.59669	7.5859	6.99748	9.0232	9.18626	10.5803	10.668	16.0196	11.559
99.2	5.7058	4.59792	7.5915	6.99845	9.025	9.18657	10.5868	10.668	16.0314	11.559
99.3	5.7124	4.59914	7.5969	6.99942	9.0297	9.18688	10.5925	10.668	16.041	11.559
99.4	5.7183	4.60037	7.599	7.00038	9.0341	9.18718	10.6009	10.668	16.0475	11.559
99.5	5.7211	4.60159	7.5995	7.00134	9.0367	9.18748	10.6011	10.668	16.0509	11.559
99.6	5.7277	4.6028	7.6075	7.0023	9.0424	9.18779	10.6079	10.6681	16.0614	11.559
99.7	5.736	4.60402	7.6157	7.00326	9.0471	9.18809	10.6166	10.6681	16.0679	11.559
99.8	5.7364	4.60523	7.6188	7.00421	9.0478	9.18838	10.6186	10.6681	16.0733	11.559
99.9	5.7419	4.60644	7.6267	7.00516	9.0564	9.18868	10.6265	10.6681	16.086	11.559
100	5.7457	4.60765	7.6305	7.00611	9.0596	9.18898	10.6287	10.6681	16.0935	11.559
100.1	5.7557	4.60885	7.636	7.00705	9.0663	9.18927	10.6373	10.6681	16.1016	11.559
100.2	5.7618	4.61005	7.6416	7.00799	9.069	9.18956	10.6417	10.6681	16.1099	11.559
100.3	5.7674	4.61125	7.6443	7.00893	9.0699	9.18985	10.6445	10.6682	16.1158	11.559
100.4	5.7742	4.61244	7.6501	7.00986	9.0752	9.19014	10.6496	10.6682	16.121	11.559
100.5	5.7818	4.61364	7.659	7.0108	9.0828	9.19043	10.6588	10.6682	16.1277	11.559
100.6	5.7866	4.61483	7.6639	7.01172	9.0887	9.19072	10.6644	10.6682	16.1376	11.559
100.7	5.7911	4.61601	7.6702	7.01265	9.0919	9.191	10.6664	10.6682	16.1441	11.559
100.8	5.7955	4.6172	7.6742	7.01357	9.0955	9.19128	10.6737	10.6682	16.1532	11.559
100.9	5.7981	4.61838	7.6752	7.01449	9.0985	9.19157	10.6802	10.6682	16.1585	11.559
101	5.7997	4.61956	7.6807	7.01541	9.103	9.19185	10.6848	10.6683	16.1677	11.559
101.1	5.8053	4.62074	7.685	7.01632	9.105	9.19212	10.6907	10.6683	16.1775	11.559
101.2	5.8041	4.62191	7.6859	7.01723	9.1061	9.1924	10.6882	10.6683	16.1819	11.559
101.3	5.8034	4.62308	7.6889	7.01814	9.1046	9.19268	10.6857	10.6683	16.1827	11.559
101.4	5.8074	4.62425	7.6929	7.01905	9.1116	9.19295	10.6934	10.6683	16.1919	11.559
101.5	5.8138	4.62541	7.6956	7.01995	9.116	9.19323	10.6989	10.6683	16.2005	11.559
101.6	5.818	4.62658	7.6979	7.02085	9.1224	9.1935	10.7049	10.6683	16.2067	11.559
101.7	5.8248	4.62774	7.7051	7.02174	9.1292	9.19377	10.7114	10.6683	16.2203	11.559
101.8	5.8293	4.6289	7.7091	7.02264	9.1315	9.19404	10.7158	10.6684	16.2321	11.559
101.9	5.8343	4.63005	7.7162	7.02353	9.1382	9.19431	10.7193	10.6684	16.241	11.559
102	5.8371	4.6312	7.7249	7.02442	9.142	9.19457	10.7247	10.6684	16.2482	11.559
102.1	5.8395	4.63235	7.7292	7.0253	9.1478	9.19484	10.7275	10.6684	16.256	11.559
102.2	5.8488	4.6335	7.7358	7.02618	9.1554	9.1951	10.736	10.6684	16.2696	11.559
102.3	5.8555	4.63465	7.7449	7.02706	9.1637	9.19537	10.7428	10.6684	16.2817	11.559
102.4	5.8576	4.63579	7.7461	7.02794	9.1674	9.19563	10.7453	10.6684	16.292	11.559
102.5	5.858	4.63693	7.7477	7.02881	9.1702	9.19589	10.7476	10.6684	16.2995	11.559
102.6	5.8632	4.63807	7.7526	7.02968	9.1732	9.19615	10.7469	10.6685	16.3074	11.559
102.7	5.8635	4.6392	7.7564	7.03055	9.1744	9.1964	10.7496	10.6685	16.312	11.559
102.8	5.8664	4.64033	7.7636	7.03142	9.1793	9.19666	10.7569	10.6685	16.32	11.559
102.9	5.8737	4.64146	7.7709	7.03228	9.188	9.19691	10.7674	10.6685	16.3325	11.559
103	5.8835	4.64259	7.7775	7.03314	9.1971	9.19717	10.7765	10.6685	16.347	11.559
103.1	5.8888	4.64371	7.7835	7.034	9.197	9.19742	10.7808	10.6685	16.3513	11.559
103.2	5.8935	4.64483	7.7871	7.03485	9.2022	9.19767	10.7824	10.6685	16.3576	11.559
103.3	5.8971	4.64595	7.7912	7.0357	9.2045	9.19792	10.7867	10.6685	16.3644	11.559
103.4	5.8984	4.64707	7.7973	7.03655	9.2122	9.19817	10.7935	10.6685	16.3762	11.559
103.5	5.9047	4.64818	7.8038	7.0374	9.2213	9.19842	10.7994	10.6685	16.3869	11.559
103.6	5.908	4.64929	7.8033	7.03824	9.2252	9.19866	10.8057	10.6686	16.3895	11.559
103.7	5.9115	4.6504	7.8093	7.03908	9.2329	9.19891	10.8102	10.6686	16.3973	11.559
103.8	5.9164	4.65151	7.8155	7.03992	9.2362	9.19915	10.8139	10.6686	16.409	11.559
103.9	5.9153	4.65261	7.814	7.04075	9.2344	9.19939	10.8129	10.6686	16.4144	11.559
104	5.9164	4.65371	7.8194	7.04158	9.2373	9.19963	10.8136	10.6686	16.4221	11.559
104.1	5.9199	4.65481	7.8236	7.04241	9.2454	9.19987	10.8207	10.6686	16.4366	11.559
104.2	5.922	4.65591	7.8284	7.04324	9.2509	9.20011	10.8254	10.6686	16.4407	11.559
104.3	5.9231	4.657	7.8294	7.04407	9.2585	9.20035	10.8302	10.6686	16.4519	11.559
104.4	5.9244	4.65809	7.8313	7.04489	9.2626	9.20058	10.8329	10.6686	16.4576	11.559
104.5	5.9296	4.65918	7.8359	7.04571	9.2703	9.20082	10.8403	10.6687	16.4684	11.559
104.6	5.9341	4.66027	7.8441	7.04652	9.2744	9.20105	10.8448	10.6687	16.4772	11.559
104.7	5.9451	4.66135	7.8496	7.04734	9.283	9.20128	10.8529	10.6687	16.4889	11.559
104.8	5.9547	4.66244	7.8578	7.04815	9.292	9.20152	10.8544	10.6687	16.5002	11.559
104.9	5.9586	4.66351	7.8622	7.04896	9.2976	9.20175	10.8521	10.6687	16.5038	11.559
105	5.967	4.66459	7.8723	7.04976	9.3074	9.20198	10.8577	10.6687	16.5137	11.559
105.1	5.9758	4.66567	7.879	7.05057	9.313	9.2022	10.866	10.6687	16.522	11.559
105.2	5.9828	4.66674	7.8832	7.05137	9.3171	9.20243	10.8709	10.6687	16.531	11.559
105.3	5.9871	4.66781	7.8874	7.05217	9.3201	9.20266	10.875	10.6687	16.541	11.559
105.4	5.9929	4.66887	7.8937	7.05296	9.3246	9.20288	10.8834	10.6687	16.5525	11.559
105.5	5.997	4.66994	7.8953	7.05376	9.3265	9.2031	10.8847	10.6687	16.5574	11.559
105.6	6.0066	4.671	7.9022	7.05455	9.3335	9.20333	10.8935	10.6688	16.5724	11.559
105.7	6.0099	4.67206	7.903	7.05533	9.3353	9.20355	10.895	10.6688	16.5807	11.559
105.8	6.0102	4.67312	7.9045	7.05612	9.3365	9.20377	10.8973	10.6688	16.5845	11.559
105.9	6.0152	4.67417	7.9123	7.0569	9.3434	9.20398	10.9042	10.6688	16.5943	11.559
106	6.0203	4.67522	7.9153	7.05768	9.3458	9.2042	10.9074	10.6688	16.5991	11.559
106.1	6.0274	4.67627	7.9194	7.05846	9.3501	9.20442	10.9121	10.6688	16.6046	11.559
106.2	6.0298	4.67732	7.9242	7.05924	9.3531	9.20463	10.914	10.6688	16.6146	11.559
106.3	6.0337	4.67837	7.9282	7.06001	9.3546	9.20485	10.917	10.6688	16.6237	11.559
106.4	6.0425	4.67941	7.9332	7.06078	9.3654	9.20506	10.927	10.6688	16.6329	11.559
106.5	6.0496	4.68045	7.9388	7.06155	9.3725	9.20527	10.9316	10.6688	16.6413	11.559
106.6	6.0521	4.68149	7.9371	7.06232	9.374	9.20549	10.9334	10.6688	16.648	11.559
106.7	6.0566	4.68252	7.9436	7.06308	9.3789	9.2057	10.9391	10.6688	16.6575	11.559
106.8	6.0582	4.68356	7.9438	7.06384	9.3818	9.2059	10.9418	10.6689	16.6671	11.559
106.9	6.0642	4.68459	7.946	7.0646	9.3891	9.20611	10.9467	10.6689	16.6775	11.559
107	6.0737	4.68562	7.9541	7.06535	9.395	9.20632	10.9543	10.6689	16.6893	11.559
107.1	6.0797	4.68664	7.9595	7.06611	9.4001	9.20652	10.9598	10.6689	16.6987	11.559
107.2	6.0867	4.68767	7.9624	7.06686	9.4028	9.20673	10.966	10.6689	16.7069	11.559
107.3	6.0983	4.68869	7.9663	7.06761	9.4082	9.20693	10.9779	10.6689	16.7179	11.559
107.4	6.1048	4.68971	7.9695	7.06835	9.4124	9.20714	10.987	10.6689	16.7282	11.559
107.5	6.111	4.69072	7.9727	7.0691	9.4129	9.20734	10.9913	10.6689	16.7355	11.559
107.6	6.1159	4.69174	7.9812	7.06984	9.4144	9.20754	10.9979	10.6689	16.745	11.559
107.7	6.1196	4.69275	7.9913	7.07058	9.4175	9.20774	11.0043	10.6689	16.7511	11.559
107.8	6.1209	4.69376	7.9951	7.07131	9.4171	9.20794	11.0073	10.6689	16.7574	11.559
107.9	6.1306	4.69477	8.0008	7.07205	9.425	9.20813	11.0206	10.6689	16.7715	11.559
108	6.137	4.69577	8.003	7.07278	9.4283	9.20833	11.0296	10.6689	16.7799	11.559
108.1	6.1448	4.69678	8.0087	7.07351	9.431	9.20853	11.034	10.669	16.7876	11.559
108.2	6.1537	4.69778	8.0157	7.07424	9.435	9.20872	11.0409	10.669	16.7961	11.559
108.3	6.1567	4.69878	8.0115	7.07496	9.4306	9.20891	11.0397	10.669	16.7978	11.559
108.4	6.1643	4.69977	8.0114	7.07568	9.4284	9.20911	11.043	10.669	16.8035	11.559
108.5	6.1756	4.70077	8.0219	7.07641	9.4349	9.2093	11.051	10.669	16.8105	11.559
108.6	6.1816	4.70176	8.0316	7.07712	9.4391	9.20949	11.0571	10.669	16.8206	11.559
108.7	6.1869	4.70275	8.038	7.07784	9.4443	9.20968	11.064	10.669	16.8314	11.559
108.8	6.1945	4.70374	8.0429	7.07855	9.4456	9.20987	11.0708	10.669	16.8411	11.559
108.9	6.1964	4.70472	8.0458	7.07926	9.4461	9.21006	11.0727	10.669	16.848	11.559
109	6.199	4.7057	8.0484	7.07997	9.4467	9.21024	11.0775	10.669	16.8536	11.559
109.1	6.2041	4.70669	8.0533	7.08068	9.4494	9.21043	11.0812	10.669	16.8582	11.559
109.2	6.2078	4.70766	8.0557	7.08138	9.4546	9.21061	11.085	10.669	16.8691	11.559
109.3	6.2116	4.70864	8.0579	7.08209	9.4545	9.2108	11.0908	10.669	16.8759	11.559
109.4	6.2151	4.70961	8.0617	7.08278	9.4555	9.21098	11.0969	10.669	16.8834	11.559
109.5	6.2224	4.71059	8.0687	7.08348	9.459	9.21116	11.102	10.669	16.8882	11.559
109.6	6.2225	4.71156	8.0711	7.08418	9.4591	9.21134	11.1065	10.669	16.893	11.559
109.7	6.2265	4.71252	8.0818	7.08487	9.4621	9.21153	11.1125	10.6691	16.9048	11.559
109.8	6.2335	4.71349	8.089	7.08556	9.4641	9.2117	11.1179	10.6691	16.9139	11.559
109.9	6.2365	4.71445	8.0957	7.08625	9.4673	9.21188	11.1262	10.6691	16.9229	11.559
110	6.2432	4.71541	8.1011	7.08694	9.4705	9.21206	11.1371	10.6691	16.9328	11.559
110.1	6.2524	4.71637	8.1054	7.08762	9.4783	9.21224	11.1478	10.6691	16.9438	11.559
110.2	6.26	4.71733	8.111	7.0883	9.4817	9.21241	11.1553	10.6691	16.9504	11.559
110.3	6.2714	4.71828	8.1171	7.08898	9.4887	9.21259	11.1636	10.6691	16.9626	11.559
110.4	6.276	4.71923	8.1234	7.08966	9.4907	9.21276	11.1688	10.6691	16.9668	11.559
110.5	6.276	4.72018	8.1282	7.09034	9.4917	9.21294	11.172	10.6691	16.9728	11.559
110.6	6.2757	4.72113	8.1309	7.09101	9.4936	9.21311	11.1741	10.6691	16.9756	11.559
110.7	6.2751	4.72208	8.1342	7.09168	9.4956	9.21328	11.1791	10.6691	16.9804	11.559
110.8	6.2786	4.72302	8.1393	7.09235	9.4984	9.21345	11.1832	10.6691	16.9888	11.559
110.9	6.285	4.72396	8.1454	7.09302	9.5006	9.21362	11.1915	10.6691	16.9979	11.559
111	6.287	4.7249	8.1463	7.09368	9.5013	9.21379	11.1954	10.6691	17.0073	11.559
111.1	6.2899	4.72584	8.1463	7.09434	9.5001	9.21396	11.1938	10.6691	17.011	11.559
111.2	6.2916	4.72677	8.1453	7.095	9.501	9.21412	11.191	10.6691	17.0159	11.559
111.3	6.2911	4.7277	8.1504	7.09566	9.4991	9.21429	11.1911	10.6691	17.0187	11.559
111.4	6.2914	4.72863	8.1553	7.09632	9.5005	9.21446	11.192	10.6692	17.022	11.559
111.5	6.2911	4.72956	8.1578	7.09697	9.5043	9.21462	11.1906	10.6692	17.0225	11.559
111.6	6.2899	4.73049	8.1611	7.09762	9.509	9.21478	11.1916	10.6692	17.0294	11.559
111.7	6.2877	4.73141	8.1644	7.09827	9.5043	9.21495	11.1908	10.6692	17.0319	11.559
111.8	6.2917	4.73234	8.1698	7.09892	9.5115	9.21511	11.1981	10.6692	17.0412	11.559
111.9	6.297	4.73326	8.1755	7.09957	9.521	9.21527	11.2014	10.6692	17.0523	11.559
112	6.3033	4.73417	8.1817	7.10021	9.524	9.21543	11.2056	10.6692	17.0619	11.559
112.1	6.3069	4.73509	8.1866	7.10085	9.5292	9.21559	11.2117	10.6692	17.0739	11.559
112.2	6.312	4.736	8.1916	7.10149	9.5367	9.21575	11.2179	10.6692	17.085	11.559
112.3	6.3176	4.73692	8.1945	7.10213	9.5436	9.21591	11.2189	10.6692	17.0909	11.559
112.4	6.3185	4.73783	8.1983	7.10277	9.5491	9.21606	11.2197	10.6692	17.0922	11.559
112.5	6.3192	4.73873	8.2002	7.1034	9.549	9.21622	11.2189	10.6692	17.1004	11.559
112.6	6.32	4.73964	8.2001	7.10403	9.5521	9.21638	11.2189	10.6692	17.1082	11.559
112.7	6.3242	4.74054	8.2063	7.10466	9.5552	9.21653	11.2218	10.6692	17.1134	11.559
112.8	6.328	4.74144	8.2088	7.10529	9.5598	9.21669	11.2231	10.6692	17.1202	11.559
112.9	6.3314	4.74234	8.2139	7.10591	9.5654	9.21684	11.2284	10.6692	17.1252	11.559
113	6.3328	4.74324	8.2212	7.10654	9.5683	9.21699	11.2324	10.6692	17.1312	11.559
113.1	6.3349	4.74414	8.2267	7.10716	9.5729	9.21714	11.2334	10.6692	17.1366	11.559
113.2	6.335	4.74503	8.231	7.10778	9.5778	9.21729	11.2366	10.6692	17.1412	11.559
113.3	6.3361	4.74592	8.2372	7.10839	9.587	9.21744	11.2404	10.6692	17.148	11.559
113.4	6.3401	4.74681	8.2442	7.10901	9.5944	9.21759	11.2417	10.6692	17.155	11.559
113.5	6.3409	4.7477	8.247	7.10962	9.5949	9.21774	11.2434	10.6693	17.1605	11.559
113.6	6.3431	4.74858	8.2485	7.11023	9.5995	9.21789	11.247	10.6693	17.1687	11.559
113.7	6.3453	4.74946	8.2447	7.11084	9.6038	9.21804	11.2494	10.6693	17.1736	11.559
113.8	6.3511	4.75035	8.2475	7.11145	9.6111	9.21818	11.2519	10.6693	17.1815	11.559
113.9	6.3571	4.75123	8.2528	7.11206	9.6179	9.21833	11.2594	10.6693	17.191	11.559
114	6.3566	4.7521	8.2549	7.11266	9.6196	9.21848	11.2549	10.6693	17.1933	11.559
114.1	6.358	4.75298	8.2594	7.11326	9.6206	9.21862	11.2542	10.6693	17.1991	11.559
114.2	6.3597	4.75385	8.2638	7.11386	9.6199	9.21876	11.2567	10.6693	17.2058	11.559
114.3	6.3614	4.75472	8.2654	7.11446	9.6221	9.21891	11.2557	10.6693	17.2117	11.559
114.4	6.3623	4.75559	8.271	7.11505	9.6286	9.21905	11.2575	10.6693	17.2171	11.559
114.5	6.3641	4.75646	8.2714	7.11565	9.6355	9.21919	11.2618	10.6693	17.2258	11.559
114.6	6.3693	4.75732	8.2731	7.11624	9.639	9.21933	11.2629	10.6693	17.2343	11.559
114.7	6.3722	4.75819	8.2753	7.11683	9.6456	9.21947	11.2665	10.6693	17.2394	11.559
114.8	6.3717	4.75905	8.2758	7.11742	9.6497	9.21961	11.2676	10.6693	17.2409	11.559
114.9	6.3726	4.75991	8.2809	7.118	9.6546	9.21975	11.2647	10.6693	17.2436	11.559
115	6.3777	4.76076	8.2859	7.11859	9.6596	9.21989	11.269	10.6693	17.2513	11.559
115.1	6.379	4.76162	8.289	7.11917	9.6629	9.22002	11.2687	10.6693	17.2529	11.559
115.2	6.385	4.76247	8.2951	7.11975	9.6685	9.22016	11.2727	10.6693	17.2603	11.559
115.3	6.3946	4.76333	8.3011	7.12033	9.6764	9.22029	11.2789	10.6693	17.2673	11.559
115.4	6.4022	4.76418	8.3087	7.12091	9.6877	9.22043	11.2855	10.6693	17.2779	11.559
115.5	6.4106	4.76502	8.3128	7.12148	9.6962	9.22056	11.2881	10.6693	17.2871	11.559
115.6	6.4138	4.76587	8.315	7.12206	9.7048	9.2207	11.2936	10.6693	17.2972	11.559
115.7	6.4172	4.76671	8.3194	7.12263	9.7103	9.22083	11.2956	10.6693	17.3066	11.559
115.8	6.4182	4.76755	8.3159	7.1232	9.7126	9.22096	11.2965	10.6693	17.3125	11.559
115.9	6.4167	4.76839	8.3146	7.12377	9.7164	9.22109	11.2965	10.6693	17.3172	11.559
116	6.423	4.76923	8.3179	7.12433	9.7189	9.22123	11.2976	10.6694	17.3203	11.559
116.1	6.4275	4.77007	8.3223	7.1249	9.7222	9.22136	11.2987	10.6694	17.3253	11.559
116.2	6.4267	4.7709	8.3274	7.12546	9.7244	9.22149	11.2966	10.6694	17.3279	11.559
116.3	6.4258	4.77174	8.3317	7.12602	9.7294	9.22161	11.297	10.6694	17.3325	11.559
116.4	6.4221	4.77257	8.3345	7.12658	9.7288	9.22174	11.2968	10.6694	17.3338	11.559
116.5	6.4314	4.77339	8.3406	7.12713	9.7379	9.22187	11.3032	10.6694	17.3456	11.559
116.6	6.4417	4.77422	8.3452	7.12769	9.746	9.222	11.3023	10.6694	17.3544	11.559
116.7	6.4443	4.77505	8.3475	7.12824	9.7463	9.22212	11.3008	10.6694	17.3649	11.559
116.8	6.4427	4.77587	8.3503	7.12879	9.749	9.22225	11.3054	10.6694	17.367	11.559
116.9	6.4414	4.77669	8.3502	7.12934	9.7571	9.22238	11.3097	10.6694	17.3752	11.559
117	6.4433	4.77751	8.3554	7.12989	9.7685	9.2225	11.3162	10.6694	17.376	11.559
117.1	6.4667	4.77833	8.3763	7.13044	9.777	9.22262	11.3379	10.6694	17.4	11.559
117.2	6.4723	4.77914	8.3793	7.13098	9.7855	9.22275	11.3447	10.6694	17.4105	11.559
117.3	6.4824	4.77996	8.3851	7.13153	9.7943	9.22287	11.3549	10.6694	17.4246	11.559
117.4	6.4881	4.78077	8.3915	7.13207	9.8054	9.22299	11.3612	10.6694	17.434	11.559
117.5	6.4898	4.78158	8.3941	7.13261	9.811	9.22311	11.3652	10.6694	17.4386	11.559
117.6	6.4949	4.78239	8.3986	7.13314	9.8104	9.22323	11.3646	10.6694	17.4458	11.559
117.7	6.5011	4.78319	8.4053	7.13368	9.8128	9.22335	11.3773	10.6694	17.455	11.559
117.8	6.5048	4.784	8.4129	7.13421	9.815	9.22347	11.385	10.6694	17.4624	11.559
117.9	6.5107	4.7848	8.419	7.13475	9.8192	9.22359	11.3928	10.6694	17.4702	11.559
118	6.5193	4.7856	8.4242	7.13528	9.822	9.22371	11.3979	10.6694	17.4834	11.559
118.1	6.5316	4.7864	8.4297	7.13581	9.8271	9.22383	11.4028	10.6694	17.4946	11.559
118.2	6.5321	4.7872	8.4353	7.13633	9.8208	9.22395	11.406	10.6694	17.5014	11.559
118.3	6.5339	4.78799	8.4433	7.13686	9.8181	9.22406	11.4006	10.6694	17.5016	11.559
118.4	6.5461	4.78879	8.4645	7.13738	9.8321	9.22418	11.4088	10.6694	17.5195	11.559
118.5	6.539	4.78958	8.4621	7.1379	9.8371	9.22429	11.4122	10.6694	17.5248	11.559
118.6	6.5451	4.79037	8.4684	7.13843	9.8445	9.22441	11.4212	10.6694	17.5256	11.559
118.7	6.54	4.79116	8.4714	7.13894	9.8555	9.22452	11.4381	10.6694	17.5375	11.559
118.8	6.5402	4.79194	8.4811	7.13946	9.8568	9.22464	11.4402	10.6694	17.5465	11.559
118.9	6.5451	4.79273	8.4941	7.13998	9.859	9.22475	11.4499	10.6694	17.5579	11.559
119	6.5478	4.79351	8.4985	7.14049	9.8635	9.22486	11.4682	10.6694	17.5715	11.559
119.1	6.5598	4.79429	8.5021	7.141	9.865	9.22497	11.469	10.6694	17.5753	11.559
119.2	6.5628	4.79507	8.5099	7.14151	9.8657	9.22509	11.4762	10.6695	17.585	11.559
119.3	6.5647	4.79585	8.5099	7.14202	9.8657	9.2252	11.4762	10.6695	17.585	11.559
119.4	6.5628	4.79662	8.5021	7.14253	9.865	9.22531	11.469	10.6695	17.5753	11.559
119.5	6.5598	4.7974	8.4985	7.14304	9.8635	9.22542	11.4682	10.6695	17.5715	11.559
119.6	6.5478	4.79817	8.4941	7.14354	9.859	9.22552	11.4499	10.6695	17.5579	11.559
119.7	6.5451	4.79894	8.4811	7.14404	9.8568	9.22563	11.4402	10.6695	17.5465	11.559
119.8	6.5402	4.79971	8.4715	7.14454	9.8555	9.22574	11.4381	10.6695	17.5375	11.559
119.9	6.54	4.80047	8.4714	7.14504	9.8445	9.22585	11.4212	10.6695	17.5256	11.559
120	6.539	4.80047	8.4684	7.14554	9.8371	9.22596	11.4122	10.6695	17.5248	11.559
120.1	6.5357	4.794	8.4684	7.14554	9.83068	9.22596	11.1456	10.6695	17.3416	11.559
120.2	6.29359	4.78754	8.2351	7.13587	9.41979	9.21347	11.1282	10.6695	16.7597	11.5434
120.3	5.89351	4.78108	7.692	7.12622	8.78031	9.20101	9.78471	10.655	15.3418	11.5278
120.4	5.47332	4.77464	6.83115	7.11658	7.69982	9.18856	8.21062	10.6406	13.2468	11.5122
120.5	5.27522	4.7682	5.9497	7.10695	6.59635	9.17612	7.02215	10.6262	11.472	11.4966
120.6	5.1877	4.76177	5.9438	7.09733	6.3232	9.16371	6.549	10.6118	10.7289	11.481
120.7	5.17587	4.75535	5.86855	7.08773	6.03136	9.15131	6.30116	10.5975	10.7239	11.4655
120.8	5.12	4.74894	5.8021	7.07814	5.99267	9.13893	6.26874	10.5831	10.6463	11.45
120.9	4.95316	4.74254	5.6508	7.06856	5.94228	9.12656	6.22846	10.5688	10.6087	11.4345
121	4.90038	4.73614	5.6086	7.05899	5.90806	9.11421	6.18837	10.5545	10.3877	11.419
121.1	4.90038	4.72976	5.5486	7.04944	5.85764	9.10188	6.15138	10.5402	10.3595	11.4036
121.2	4.85614	4.72338	5.41	7.03991	5.50848	9.08956	5.73042	10.526	10.272	11.3881
121.3	4.79112	4.71701	5.34986	7.03038	5.43562	9.07726	5.53568	10.5117	10.2062	11.3727
121.4	4.7312	4.71065	5.2428	7.02087	5.39758	9.06498	5.53568	10.4975	10.1975	11.3573
121.5	4.72488	4.7043	5.2105	7.01137	5.3003	9.05272	5.453	10.4833	10.1898	11.342
121.6	4.6478	4.69796	5.0418	7.00188	5.2762	9.04047	5.43088	10.4691	10.0732	11.3266
121.7	4.63599	4.69162	4.951	6.99241	5.23038	9.02823	5.41332	10.455	10.0477	11.3113
121.8	4.59968	4.6853	4.95089	6.98294	5.14929	9.01602	5.3975	10.4408	10.0373	11.296
121.9	4.5463	4.67898	4.9473	6.9735	5.0868	9.00382	5.37549	10.4267	10.0348	11.2807
122	4.53732	4.67267	4.8749	6.96406	4.98942	8.99164	5.1997	10.4126	10.0192	11.2654
122.1	4.4603	4.66637	4.8469	6.95464	4.88679	8.97947	5.1036	10.3985	10.0036	11.2502
122.2	4.4449	4.66008	4.8189	6.94523	4.8637	8.96732	5.05069	10.3844	9.99568	11.235
122.3	4.33509	4.6538	4.8166	6.93583	4.85389	8.95519	5.04539	10.3704	9.9937	11.2198
122.4	4.33509	4.64752	4.76008	6.92645	4.85389	8.94307	5.04539	10.3563	9.9908	11.2046
122.5	4.4603	4.64126	4.686	6.91707	4.88679	8.93097	5.02699	10.3423	9.9908	11.1894
122.6	4.4086	4.635	4.5954	6.90771	4.8722	8.91888	4.9413	10.3283	9.8902	11.1743
122.7	4.47	4.62875	4.6496	6.89837	4.8583	8.90682	4.9659	10.3144	9.9267	11.1592
122.8	4.33	4.62251	4.5383	6.88903	4.7652	8.89477	4.8468	10.3004	9.8338	11.1441
122.9	4.37109	4.61628	4.60958	6.87971	4.79539	8.88273	4.87929	10.2865	9.83718	11.129
123	4.3507	4.61006	4.6699	6.8704	4.82409	8.87071	4.91669	10.2725	9.8843	11.1139
123.1	4.3644	4.60384	4.652	6.86111	4.7896	8.85871	4.9331	10.2586	9.88889	11.0989
123.2	4.3499	4.59763	4.6956	6.85182	4.7517	8.84672	4.9247	10.2448	9.8164	11.0839
123.3	4.3243	4.59144	4.6469	6.84255	4.6922	8.83475	4.9011	10.2309	9.8018	11.0689
123.4	4.3196	4.58525	4.65389	6.8333	4.7157	8.8228	4.883	10.2171	9.77609	11.0539
123.5	4.3236	4.57906	4.6739	6.82405	4.7234	8.81086	4.8829	10.2032	9.8147	11.039
123.6	4.3194	4.57289	4.7054	6.81482	4.7332	8.79894	4.8789	10.1894	9.81169	11.024
123.7	4.335	4.56673	4.7221	6.8056	4.7324	8.78703	4.8994	10.1756	9.8418	11.0091
123.8	4.3319	4.56057	4.7375	6.79639	4.7401	8.77514	4.8963	10.1619	9.8413	10.9942
123.9	4.3506	4.55442	4.75849	6.78719	4.7307	8.76327	4.9096	10.1481	9.82999	10.9793
124	4.3292	4.54828	4.7627	6.77801	4.733	8.75141	4.8804	10.1344	9.8196	10.9645
124.1	4.3434	4.54215	4.7655	6.76884	4.7177	8.73957	4.8857	10.1207	9.8207	10.9496
124.2	4.3406	4.53602	4.764	6.75968	4.7096	8.72774	4.8793	10.107	9.8214	10.9348
124.3	4.3335	4.52991	4.7628	6.75053	4.715	8.71594	4.864	10.0933	9.8321	10.92
124.4	4.3169	4.5238	4.7438	6.7414	4.683	8.70414	4.8396	10.0797	9.8191	10.9052
124.5	4.3259	4.5177	4.7298	6.73228	4.6626	8.69237	4.8404	10.066	9.7997	10.8905
124.6	4.3351	4.51161	4.7347	6.72317	4.6734	8.6806	4.8414	10.0524	9.8125	10.8758
124.7	4.3296	4.50553	4.7246	6.71407	4.6777	8.66886	4.8342	10.0388	9.8061	10.861
124.8	4.3208	4.49946	4.7278	6.70498	4.662	8.65713	4.831	10.0252	9.7978	10.8463
124.9	4.3187	4.49339	4.7192	6.69591	4.6599	8.64541	4.824	10.0116	9.7809	10.8317
125	4.318	4.48733	4.7165	6.68685	4.6586	8.63372	4.8252	9.9981	9.7792	10.817
125.1	4.3087	4.48128	4.7138	6.6778	4.6501	8.62203	4.8079	9.98457	9.7724	10.8024
125.2	4.3044	4.47524	4.7096	6.66877	4.641	8.61037	4.7918	9.97106	9.7561	10.7878
125.3	4.2984	4.46921	4.6935	6.65975	4.641	8.59872	4.7761	9.95757	9.7497	10.7732
125.4	4.2938	4.46318	4.6932	6.65074	4.6367	8.58708	4.7785	9.9441	9.7483	10.7586
125.5	4.2922	4.45717	4.6917	6.64174	4.6326	8.57546	4.7777	9.93064	9.7448	10.744
125.6	4.2906	4.45116	4.6888	6.63275	4.6261	8.56386	4.766	9.9172	9.7403	10.7295
125.7	4.2872	4.44516	4.6842	6.62378	4.6341	8.55227	4.7625	9.90378	9.7349	10.715
125.8	4.29	4.43917	4.6904	6.61481	4.6255	8.5407	4.7633	9.89038	9.7298	10.7005
125.9	4.2995	4.43318	4.7026	6.60586	4.6298	8.52914	4.7708	9.877	9.7299	10.686
126	4.2907	4.42721	4.6884	6.59692	4.6189	8.51761	4.7587	9.86364	9.7245	10.6715
126.1	4.2965	4.42124	4.6893	6.588	4.6154	8.50608	4.7667	9.85029	9.7113	10.6571
126.2	4.3076	4.41528	4.6971	6.57908	4.6104	8.49457	4.7743	9.83696	9.7131	10.6427
126.3	4.3116	4.40933	4.6934	6.57018	4.6084	8.48308	4.7733	9.82365	9.7071	10.6283
126.4	4.3101	4.40338	4.6886	6.56129	4.602	8.4716	4.773	9.81036	9.6984	10.6139
126.5	4.3097	4.39744	4.6843	6.55241	4.5969	8.46014	4.7666	9.79709	9.6926	10.5995
126.6	4.3034	4.39152	4.6779	6.54355	4.5865	8.44869	4.7606	9.78383	9.6745	10.5852
126.7	4.3042	4.3856	4.6796	6.53469	4.5938	8.43726	4.7631	9.77059	9.6658	10.5709
126.8	4.3014	4.37969	4.6698	6.52585	4.5873	8.42584	4.7573	9.75737	9.6552	10.5566
126.9	4.3033	4.37378	4.6634	6.51702	4.5831	8.41444	4.7471	9.74417	9.6445	10.5423
127	4.2984	4.36788	4.6539	6.5082	4.5833	8.40305	4.7364	9.73098	9.6338	10.528
127.1	4.2956	4.362	4.6463	6.4994	4.5794	8.39168	4.7292	9.71782	9.6229	10.5138
127.2	4.2951	4.35612	4.6409	6.4906	4.5759	8.38033	4.7252	9.70467	9.6166	10.4995
127.3	4.2965	4.35024	4.6363	6.48182	4.5735	8.36899	4.7215	9.69154	9.6093	10.4853
127.4	4.2958	4.34438	4.6314	6.47305	4.5697	8.35767	4.7154	9.67842	9.5993	10.4712
127.5	4.2984	4.33852	4.6305	6.46429	4.569	8.34636	4.7123	9.66533	9.5959	10.457
127.6	4.293	4.33268	4.6214	6.45555	4.561	8.33506	4.7025	9.65225	9.5839	10.4428
127.7	4.2907	4.32683	4.6188	6.44681	4.5609	8.32379	4.6963	9.63919	9.5797	10.4287
127.8	4.2917	4.321	4.6184	6.43809	4.5616	8.31252	4.6951	9.62615	9.5751	10.4146
127.9	4.2943	4.31518	4.6245	6.42938	4.5657	8.30128	4.6978	9.61312	9.5724	10.4005
128	4.2945	4.30936	4.6227	6.42068	4.5647	8.29004	4.6977	9.60011	9.5633	10.3864
128.1	4.2954	4.30355	4.623	6.41199	4.5645	8.27883	4.6922	9.58713	9.5595	10.3724
128.2	4.3027	4.29775	4.6209	6.40332	4.562	8.26762	4.6924	9.57415	9.554	10.3583
128.3	4.2986	4.29196	4.6194	6.39465	4.5608	8.25644	4.6923	9.5612	9.5468	10.3443
128.4	4.2944	4.28617	4.6122	6.386	4.5536	8.24527	4.6837	9.54826	9.5351	10.3303
128.5	4.2894	4.28039	4.6061	6.37736	4.5488	8.23411	4.675	9.53534	9.5206	10.3164
128.6	4.2878	4.27462	4.6039	6.36873	4.5445	8.22297	4.6691	9.52244	9.5116	10.3024
128.7	4.2911	4.26886	4.6072	6.36011	4.542	8.21184	4.6688	9.50955	9.5055	10.2885
128.8	4.2918	4.26311	4.6082	6.35151	4.5393	8.20073	4.6691	9.49669	9.5041	10.2745
128.9	4.2922	4.25736	4.6082	6.34291	4.5392	8.18964	4.6657	9.48384	9.4984	10.2606
129	4.2854	4.25162	4.6011	6.33433	4.5326	8.17855	4.6595	9.47101	9.4871	10.2467
129.1	4.2831	4.24589	4.5969	6.32576	4.5303	8.16749	4.6553	9.45819	9.4813	10.2329
129.2	4.2823	4.24017	4.5904	6.3172	4.5309	8.15643	4.6529	9.44539	9.4736	10.219
129.3	4.2837	4.23445	4.5879	6.30865	4.5281	8.1454	4.6546	9.43261	9.4675	10.2052
129.4	4.282	4.22874	4.5866	6.30012	4.5262	8.13438	4.6543	9.41985	9.4593	10.1914
129.5	4.2816	4.22304	4.5823	6.29159	4.5222	8.12337	4.6509	9.4071	9.4536	10.1776
129.6	4.2819	4.21735	4.5817	6.28308	4.5252	8.11238	4.6499	9.39437	9.4526	10.1638
129.7	4.2772	4.21167	4.5787	6.27458	4.5214	8.1014	4.6445	9.38166	9.4419	10.1501
129.8	4.2755	4.20599	4.577	6.26609	4.5197	8.09044	4.6451	9.36897	9.4338	10.1364
129.9	4.277	4.20032	4.571	6.25761	4.519	8.0795	4.6435	9.35629	9.4264	10.1226
130	4.2814	4.19466	4.5743	6.24914	4.5232	8.06856	4.6453	9.34363	9.4215	10.1089
130.1	4.277	4.189	4.5729	6.24069	4.5226	8.05764	4.6431	9.33099	9.4133	10.0953
130.2	4.2754	4.18336	4.574	6.23224	4.5181	8.04674	4.6428	9.31836	9.4089	10.0816
130.3	4.2764	4.17772	4.5725	6.22381	4.5132	8.03586	4.6397	9.30575	9.3962	10.068
130.4	4.2776	4.17209	4.5704	6.21539	4.5122	8.02498	4.6356	9.29317	9.389	10.0543
130.5	4.2793	4.16646	4.5676	6.20698	4.5122	8.01412	4.6342	9.28059	9.3827	10.0407
130.6	4.2777	4.16085	4.565	6.19858	4.5114	8.00328	4.6326	9.26803	9.3748	10.0272
130.7	4.2785	4.15524	4.5655	6.19019	4.5116	7.99245	4.6335	9.25549	9.373	10.0136
130.8	4.2722	4.14964	4.5596	6.18182	4.5043	7.98164	4.6274	9.24297	9.3647	10
130.9	4.2665	4.14405	4.5561	6.17345	4.5014	7.97084	4.6231	9.23046	9.3551	9.9865
131	4.2652	4.13846	4.5588	6.1651	4.5008	7.96005	4.6207	9.21797	9.3478	9.97299
131.1	4.2662	4.13288	4.5569	6.15676	4.4988	7.94928	4.6178	9.2055	9.3412	9.9595
131.2	4.27	4.12731	4.5576	6.14843	4.504	7.93852	4.6215	9.19304	9.3389	9.94602
131.3	4.275	4.12175	4.5569	6.14011	4.5045	7.92778	4.6209	9.1806	9.3366	9.93256
131.4	4.27	4.11619	4.5532	6.1318	4.4998	7.91706	4.6117	9.16818	9.3259	9.91912
131.5	4.2702	4.11064	4.5506	6.1235	4.4975	7.90634	4.6074	9.15578	9.321	9.9057
131.6	4.2698	4.1051	4.5509	6.11522	4.4957	7.89565	4.604	9.14339	9.3157	9.8923
131.7	4.2665	4.09957	4.5484	6.10694	4.4945	7.88496	4.5971	9.13102	9.3115	9.87891
131.8	4.2652	4.09404	4.5423	6.09868	4.4876	7.8743	4.592	9.11866	9.3004	9.86555
131.9	4.2643	4.08853	4.5382	6.09043	4.4794	7.86364	4.5851	9.10633	9.289	9.8522
132	4.2594	4.08301	4.5312	6.08219	4.4734	7.853	4.5774	9.094	9.2775	9.83887
132.1	4.259	4.07751	4.5284	6.07396	4.4717	7.84237	4.5756	9.0817	9.2744	9.82556
132.2	4.2579	4.07201	4.527	6.06574	4.4715	7.83176	4.5725	9.06941	9.2675	9.81226
132.3	4.256	4.06653	4.5263	6.05753	4.4684	7.82117	4.5635	9.05714	9.26	9.79898
132.4	4.2546	4.06105	4.5236	6.04934	4.4685	7.81058	4.5599	9.04488	9.2546	9.78572
132.5	4.2528	4.05557	4.5216	6.04115	4.4665	7.80001	4.5581	9.03265	9.2493	9.77248
132.6	4.249	4.05011	4.5199	6.03298	4.4661	7.78946	4.5551	9.02042	9.2446	9.75926
132.7	4.2491	4.04465	4.5172	6.02481	4.4647	7.77892	4.5528	9.00822	9.2413	9.74606
132.8	4.2466	4.0392	4.5108	6.01666	4.4571	7.7684	4.55	8.99603	9.2338	9.73287
132.9	4.2452	4.03375	4.5085	6.00852	4.4513	7.75788	4.5421	8.98386	9.2288	9.7197
133	4.2468	4.02831	4.5108	6.00039	4.4512	7.74739	4.539	8.9717	9.2251	9.70655
133.1	4.2429	4.02288	4.5081	5.99227	4.4448	7.7369	4.5358	8.95956	9.2188	9.69341
133.2	4.2379	4.01746	4.5004	5.98416	4.4392	7.72643	4.5261	8.94744	9.2079	9.6803
133.3	4.2342	4.01205	4.5005	5.97607	4.4399	7.71598	4.5266	8.93533	9.2039	9.6672
133.4	4.2305	4.00664	4.4979	5.96798	4.4382	7.70554	4.5248	8.92324	9.1993	9.65412
133.5	4.2279	4.00124	4.4957	5.95991	4.4372	7.69511	4.5282	8.91117	9.1957	9.64106
133.6	4.2229	3.99585	4.4904	5.95184	4.433	7.6847	4.5246	8.89911	9.1892	9.62801
133.7	4.2242	3.99046	4.4865	5.94379	4.4324	7.6743	4.5235	8.88707	9.1858	9.61498
133.8	4.2268	3.98508	4.485	5.93575	4.4333	7.66392	4.5251	8.87504	9.1793	9.60197
133.9	4.225	3.97971	4.4827	5.92772	4.4324	7.65355	4.5229	8.86304	9.1711	9.58898
134	4.2228	3.97435	4.4785	5.91969	4.4276	7.64319	4.5177	8.85104	9.1597	9.57601
134.1	4.2213	3.96899	4.4781	5.91168	4.4268	7.63285	4.5177	8.83907	9.1559	9.56305
134.2	4.2187	3.96364	4.4737	5.90369	4.42	7.62252	4.5183	8.82711	9.1476	9.55011
134.3	4.2163	3.9583	4.4744	5.8957	4.4224	7.61221	4.5196	8.81516	9.1417	9.53719
134.4	4.2157	3.95297	4.4716	5.88772	4.4207	7.60191	4.5156	8.80324	9.135	9.52428
134.5	4.2128	3.94764	4.4658	5.87975	4.4159	7.59163	4.5129	8.79132	9.1258	9.5114
134.6	4.2136	3.94232	4.4663	5.8718	4.417	7.58135	4.5137	8.77943	9.1233	9.49853
134.7	4.2153	3.937	4.4657	5.86385	4.4187	7.57109	4.5156	8.76755	9.1234	9.48567
134.8	4.2136	3.9317	4.466	5.85592	4.4169	7.56085	4.5139	8.75568	9.1167	9.47284
134.9	4.2113	3.9264	4.4614	5.848	4.4161	7.55062	4.5106	8.74384	9.1089	9.46002
135	4.2118	3.92111	4.462	5.84008	4.411	7.5404	4.5067	8.73201	9.1035	9.44722
135.1	4.2153	3.91582	4.4652	5.83218	4.4117	7.5302	4.5076	8.72019	9.1009	9.43444
135.2	4.2128	3.91054	4.4649	5.82429	4.4072	7.52001	4.5043	8.70839	9.0938	9.42167
135.3	4.2126	3.90527	4.4661	5.81641	4.4022	7.50984	4.4995	8.69661	9.0889	9.40893
135.4	4.2109	3.90001	4.4675	5.80854	4.4017	7.49968	4.4926	8.68484	9.083	9.3962
135.5	4.2117	3.89475	4.4692	5.80068	4.4031	7.48953	4.4892	8.67309	9.0783	9.38348
135.6	4.2128	3.8895	4.4729	5.79283	4.4059	7.47939	4.4908	8.66136	9.0717	9.37079
135.7	4.2116	3.88426	4.4723	5.78499	4.3993	7.46927	4.4865	8.64964	9.0609	9.35811
135.8	4.2146	3.87903	4.4732	5.77717	4.4014	7.45917	4.4887	8.63793	9.0588	9.34544
135.9	4.2178	3.8738	4.474	5.76935	4.4008	7.44908	4.487	8.62625	9.0539	9.3328
136	4.2211	3.86858	4.4791	5.76154	4.3989	7.439	4.4883	8.61457	9.0511	9.32017
136.1	4.2213	3.86336	4.4748	5.75375	4.3952	7.42893	4.483	8.60292	9.0433	9.30756
136.2	4.2203	3.85816	4.4691	5.74596	4.3895	7.41888	4.475	8.59128	9.0342	9.29496
136.3	4.221	3.85296	4.4685	5.73819	4.3867	7.40884	4.4677	8.57965	9.0247	9.28239
136.4	4.2217	3.84777	4.4693	5.73042	4.3878	7.39882	4.4653	8.56804	9.0231	9.26983
136.5	4.2174	3.84258	4.4638	5.72267	4.3797	7.3888	4.4598	8.55645	9.0156	9.25729
136.6	4.2171	3.8374	4.4659	5.71493	4.3734	7.37881	4.458	8.54487	9.011	9.24476
136.7	4.2187	3.83223	4.4664	5.70719	4.3699	7.36882	4.4541	8.53331	9.0045	9.23225
136.8	4.2141	3.82706	4.4633	5.69947	4.3653	7.35885	4.4518	8.52176	8.9987	9.21976
136.9	4.2123	3.82191	4.4598	5.69176	4.3607	7.3489	4.4481	8.51024	8.9873	9.20728
137	4.2129	3.81676	4.4613	5.68406	4.3607	7.33895	4.4472	8.49872	8.9816	9.19483
137.1	4.2124	3.81161	4.459	5.67637	4.3607	7.32902	4.4446	8.48722	8.9791	9.18239
137.2	4.2126	3.80647	4.4572	5.66869	4.3599	7.3191	4.4404	8.47573	8.9729	9.16996
137.3	4.2078	3.80135	4.4537	5.66102	4.3546	7.3092	4.4324	8.46427	8.9639	9.15755
137.4	4.2025	3.79622	4.45	5.65336	4.3501	7.29931	4.4259	8.45282	8.9535	9.14516
137.5	4.1979	3.79111	4.443	5.64571	4.3459	7.28943	4.422	8.44138	8.9492	9.13279
137.6	4.1914	3.786	4.4384	5.63807	4.3419	7.27957	4.4197	8.42996	8.943	9.12043
137.7	4.19	3.78089	4.4364	5.63044	4.3446	7.26972	4.4216	8.41855	8.9393	9.10809
137.8	4.1946	3.7758	4.4373	5.62282	4.3486	7.25989	4.4232	8.40716	8.9348	9.09576
137.9	4.1955	3.77071	4.4412	5.61521	4.3507	7.25006	4.4233	8.39578	8.9375	9.08346
138	4.1936	3.76563	4.4413	5.60762	4.3483	7.24025	4.4224	8.38442	8.9361	9.07117
138.1	4.1976	3.76055	4.4433	5.60003	4.3496	7.23045	4.4254	8.37308	8.935	9.05889
138.2	4.1986	3.75548	4.4408	5.59245	4.349	7.22067	4.4281	8.36175	8.9261	9.04664
138.3	4.1993	3.75042	4.4369	5.58488	4.3467	7.2109	4.4258	8.35043	8.9179	9.03439
138.4	4.2028	3.74537	4.4414	5.57733	4.3491	7.20115	4.4263	8.33914	8.9134	9.02217
138.5	4.201	3.74032	4.4386	5.56978	4.346	7.1914	4.4211	8.32785	8.9066	9.00996
138.6	4.2006	3.73528	4.4347	5.56224	4.3418	7.18167	4.4167	8.31658	8.9012	8.99777
138.7	4.2029	3.73025	4.4321	5.55472	4.336	7.17195	4.4131	8.30533	8.8959	8.9856
138.8	4.1984	3.72522	4.4306	5.5472	4.3364	7.16225	4.413	8.29409	8.8928	8.97344
138.9	4.1984	3.7202	4.4322	5.5397	4.3377	7.15256	4.4088	8.28287	8.8923	8.9613
139	4.2019	3.71519	4.4303	5.5322	4.3393	7.14288	4.4106	8.27166	8.887	8.94917
139.1	4.2002	3.71018	4.4243	5.52472	4.3346	7.13321	4.4057	8.26047	8.8804	8.93706
139.2	4.204	3.70518	4.4229	5.51724	4.3378	7.12356	4.4044	8.24929	8.8762	8.92497
139.3	4.2035	3.70019	4.4246	5.50978	4.3387	7.11393	4.4048	8.23813	8.8704	8.91289
139.4	4.203	3.6952	4.4201	5.50232	4.3322	7.1043	4.3996	8.22699	8.8615	8.90084
139.5	4.2069	3.69022	4.4204	5.49488	4.334	7.09469	4.3947	8.21585	8.8576	8.88879
139.6	4.2088	3.68525	4.4172	5.48744	4.3344	7.08509	4.3889	8.20474	8.8521	8.87676
139.7	4.2109	3.68028	4.4135	5.48002	4.3325	7.0755	4.3872	8.19363	8.846	8.86475
139.8	4.208	3.67532	4.4103	5.4726	4.3261	7.06593	4.3828	8.18255	8.8382	8.85276
139.9	4.2018	3.67037	4.4013	5.4652	4.3157	7.05637	4.3731	8.17148	8.8283	8.84078
140	4.2033	3.66542	4.3996	5.4578	4.313	7.04682	4.3728	8.16042	8.8278	8.82882
140.1	4.2031	3.66048	4.397	5.45042	4.3091	7.03728	4.3679	8.14938	8.822	8.81687
140.2	4.2022	3.65555	4.3922	5.44304	4.3049	7.02776	4.3609	8.13835	8.8103	8.80494
140.3	4.2012	3.65062	4.3925	5.43568	4.3056	7.01825	4.3577	8.12734	8.8036	8.79303
140.4	4.2013	3.6457	4.3905	5.42832	4.3028	7.00876	4.3524	8.11634	8.7992	8.78113
140.5	4.2011	3.64079	4.3877	5.42098	4.2986	6.99927	4.3486	8.10536	8.7891	8.76925
140.6	4.1983	3.63588	4.3856	5.41364	4.2938	6.9898	4.3451	8.09439	8.78	8.75738
140.7	4.196	3.63098	4.3818	5.40632	4.2858	6.98034	4.3367	8.08344	8.7712	8.74553
140.8	4.1932	3.62609	4.3807	5.399	4.2844	6.9709	4.3309	8.0725	8.7627	8.7337
140.9	4.1918	3.62121	4.3752	5.3917	4.2852	6.96147	4.3292	8.06158	8.7572	8.72188
141	4.1906	3.61633	4.3702	5.3844	4.2801	6.95205	4.3238	8.05067	8.7457	8.71008
141.1	4.1869	3.61145	4.3653	5.37712	4.2782	6.94264	4.3198	8.03978	8.7359	8.6983
141.2	4.1852	3.60658	4.3633	5.36984	4.2762	6.93325	4.3156	8.0289	8.7289	8.68653
141.3	4.1879	3.60173	4.36	5.36257	4.2735	6.92387	4.3092	8.01804	8.7207	8.67477
141.4	4.1896	3.59687	4.3577	5.35532	4.2709	6.9145	4.3062	8.00719	8.7141	8.66304
141.5	4.1913	3.59202	4.3524	5.34807	4.2654	6.90514	4.306	7.99635	8.707	8.65131
141.6	4.1915	3.58718	4.3471	5.34084	4.2615	6.8958	4.3029	7.98553	8.7027	8.63961
141.7	4.1864	3.58235	4.3403	5.33361	4.2518	6.88647	4.2938	7.97473	8.6943	8.62792
141.8	4.1835	3.57752	4.3349	5.32639	4.2499	6.87715	4.2921	7.96394	8.6878	8.61624
141.9	4.1846	3.5727	4.3313	5.31919	4.2492	6.86785	4.2917	7.95316	8.6829	8.60459
142	4.1827	3.56789	4.3281	5.31199	4.247	6.85855	4.2893	7.9424	8.6754	8.59294
142.1	4.1778	3.56308	4.3249	5.3048	4.2443	6.84927	4.2814	7.93166	8.6657	8.58132
142.2	4.1693	3.55828	4.3216	5.29762	4.2392	6.84	4.2761	7.92092	8.6571	8.5697
142.3	4.1692	3.55348	4.3214	5.29046	4.2376	6.83075	4.2776	7.9102	8.6538	8.55811
142.4	4.1647	3.54869	4.3131	5.2833	4.233	6.82151	4.2744	7.8995	8.645	8.54653
142.5	4.1635	3.54391	4.3082	5.27615	4.2291	6.81228	4.2699	7.88881	8.6354	8.53496
142.6	4.1662	3.53914	4.3088	5.26901	4.2355	6.80306	4.2726	7.87814	8.6311	8.52342
142.7	4.1643	3.53437	4.3038	5.26188	4.2373	6.79385	4.2689	7.86748	8.6235	8.51188
142.8	4.1629	3.52961	4.2989	5.25476	4.2379	6.78466	4.2677	7.85683	8.6208	8.50037
142.9	4.1647	3.52485	4.294	5.24765	4.2335	6.77548	4.263	7.8462	8.61	8.48887
143	4.165	3.5201	4.2939	5.24055	4.2343	6.76631	4.2629	7.83559	8.6069	8.47738
143.1	4.1665	3.51536	4.2949	5.23346	4.2318	6.75716	4.2594	7.82498	8.6021	8.46591
143.2	4.1641	3.51062	4.2943	5.22638	4.2265	6.74801	4.255	7.8144	8.592	8.45445
143.3	4.1632	3.50589	4.2937	5.21931	4.2251	6.73889	4.2535	7.80382	8.5851	8.44301
143.4	4.1645	3.50116	4.2925	5.21225	4.2252	6.72977	4.2539	7.79327	8.5813	8.43159
143.5	4.1658	3.49645	4.2929	5.20519	4.2227	6.72066	4.2557	7.78272	8.5791	8.42018
143.6	4.1694	3.49173	4.2955	5.19815	4.2235	6.71157	4.2568	7.77219	8.5757	8.40879
143.7	4.171	3.48703	4.3005	5.19112	4.2216	6.70248	4.253	7.76167	8.5701	8.39741
143.8	4.1681	3.48233	4.2956	5.18409	4.2124	6.69342	4.244	7.75117	8.563	8.38605
143.9	4.1607	3.47764	4.2909	5.17708	4.2004	6.68436	4.237	7.74068	8.5572	8.3747
144	4.1564	3.47295	4.2875	5.17007	4.1928	6.67532	4.2307	7.73021	8.5436	8.36337
144.1	4.1538	3.46827	4.2845	5.16308	4.1941	6.66628	4.2267	7.71975	8.5327	8.35205
144.2	4.1508	3.4636	4.2822	5.15609	4.1907	6.65726	4.2207	7.7093	8.5254	8.34075
144.3	4.1494	3.45893	4.2805	5.14911	4.1866	6.64826	4.2135	7.69887	8.5199	8.32947
144.4	4.1524	3.45427	4.2847	5.14215	4.1877	6.63926	4.2152	7.68846	8.5177	8.3182
144.5	4.1521	3.44962	4.278	5.13519	4.1786	6.63028	4.2118	7.67805	8.5098	8.30694
144.6	4.1551	3.44497	4.2782	5.12824	4.1744	6.62131	4.2111	7.66766	8.5039	8.2957
144.7	4.1541	3.44032	4.279	5.1213	4.1756	6.61235	4.2101	7.65729	8.4987	8.28448
144.8	4.15	3.43569	4.276	5.11437	4.1693	6.6034	4.2076	7.64693	8.4907	8.27327
144.9	4.151	3.43106	4.2708	5.10745	4.1615	6.59447	4.1984	7.63658	8.4831	8.26207
145	4.1442	3.42644	4.2637	5.10054	4.1516	6.58554	4.1879	7.62625	8.4698	8.25089
145.1	4.1367	3.42182	4.2598	5.09364	4.1445	6.57663	4.1814	7.61593	8.464	8.23973
145.2	4.1347	3.41721	4.2626	5.08675	4.1425	6.56773	4.1822	7.60562	8.4544	8.22858
145.3	4.1309	3.4126	4.2614	5.07987	4.1334	6.55885	4.18	7.59533	8.4449	8.21745
145.4	4.1313	3.40801	4.2585	5.07299	4.1286	6.54997	4.1779	7.58506	8.4395	8.20633
145.5	4.1264	3.40341	4.2563	5.06613	4.1226	6.54111	4.1708	7.57479	8.4298	8.19522
145.6	4.1223	3.39883	4.2531	5.05927	4.113	6.53226	4.1673	7.56454	8.4178	8.18414
145.7	4.1217	3.39425	4.2533	5.05243	4.107	6.52342	4.1683	7.55431	8.4137	8.17306
145.8	4.1244	3.38968	4.2569	5.04559	4.1037	6.51459	4.169	7.54409	8.4119	8.162
145.9	4.1244	3.38511	4.2586	5.03877	4.1036	6.50578	4.1666	7.53388	8.4094	8.15096
146	4.127	3.38055	4.2616	5.03195	4.1062	6.49698	4.1661	7.52369	8.4079	8.13993
146.1	4.1227	3.37599	4.259	5.02514	4.1035	6.48818	4.1607	7.5135	8.3987	8.12892
146.2	4.1215	3.37144	4.26	5.01834	4.1066	6.4794	4.159	7.50334	8.3958	8.11792
146.3	4.1207	3.3669	4.2608	5.01155	4.1011	6.47064	4.1583	7.49318	8.3932	8.10693
146.4	4.12	3.36236	4.2586	5.00477	4.0991	6.46188	4.1569	7.48305	8.3894	8.09596
146.5	4.1189	3.35783	4.259	4.998	4.0982	6.45314	4.1557	7.47292	8.3849	8.08501
146.6	4.1189	3.35331	4.2591	4.99123	4.0993	6.44441	4.1534	7.46281	8.3837	8.07407
146.7	4.119	3.34879	4.2596	4.98448	4.0999	6.43569	4.1508	7.45271	8.3815	8.06314
146.8	4.1178	3.34428	4.2583	4.97774	4.099	6.42698	4.1516	7.44263	8.3759	8.05223
146.9	4.1209	3.33977	4.2572	4.971	4.0979	6.41828	4.1531	7.43256	8.3735	8.04134
147	4.1206	3.33527	4.257	4.96428	4.0918	6.4096	4.1499	7.4225	8.3688	8.03046
147.1	4.116	3.33078	4.2533	4.95756	4.0875	6.40093	4.1465	7.41246	8.3655	8.01959
147.2	4.1179	3.32629	4.2494	4.95085	4.0838	6.39227	4.1444	7.40243	8.3623	8.00874
147.3	4.1173	3.32181	4.2461	4.94415	4.0803	6.38362	4.1418	7.39241	8.3587	7.9979
147.4	4.1171	3.31733	4.2447	4.93746	4.0781	6.37498	4.1433	7.38241	8.355	7.98708
147.5	4.1159	3.31286	4.244	4.93078	4.0766	6.36635	4.1453	7.37242	8.3498	7.97628
147.6	4.1108	3.3084	4.2401	4.92411	4.0742	6.35774	4.1422	7.36245	8.3416	7.96548
147.7	4.1101	3.30394	4.2427	4.91745	4.0713	6.34914	4.1427	7.35248	8.3374	7.95471
147.8	4.1164	3.29949	4.2428	4.91079	4.0724	6.34055	4.1459	7.34253	8.339	7.94394
147.9	4.118	3.29504	4.243	4.90415	4.071	6.33197	4.1436	7.3326	8.3379	7.93319
148	4.1185	3.2906	4.241	4.89751	4.0657	6.3234	4.1395	7.32268	8.334	7.92246
148.1	4.1154	3.28617	4.2361	4.89089	4.0594	6.31484	4.1324	7.31277	8.3294	7.91174
148.2	4.114	3.28174	4.2303	4.88427	4.0549	6.3063	4.1328	7.30287	8.3245	7.90104
148.3	4.1163	3.27732	4.2274	4.87766	4.0533	6.29777	4.1357	7.29299	8.3251	7.89034
148.4	4.1151	3.2729	4.2268	4.87106	4.0504	6.28925	4.1339	7.28313	8.322	7.87967
148.5	4.1169	3.26849	4.2245	4.86447	4.0474	6.28073	4.1352	7.27327	8.3192	7.86901
148.6	4.1134	3.26409	4.2196	4.85789	4.0431	6.27224	4.1335	7.26343	8.3141	7.85836
148.7	4.1084	3.25969	4.2154	4.85131	4.0385	6.26375	4.1286	7.2536	8.308	7.84773
148.8	4.1051	3.2553	4.2128	4.84475	4.0341	6.25528	4.1252	7.24379	8.3021	7.83711
148.9	4.1058	3.25091	4.2137	4.8382	4.0305	6.24681	4.1252	7.23399	8.2989	7.8265
149	4.1047	3.24653	4.2138	4.83165	4.0313	6.23836	4.1245	7.2242	8.2953	7.81591
149.1	4.104	3.24216	4.2109	4.82511	4.0302	6.22992	4.1188	7.21442	8.2901	7.80534
149.2	4.1055	3.23779	4.2066	4.81858	4.0288	6.22149	4.1185	7.20466	8.286	7.79478
149.3	4.1028	3.23343	4.2039	4.81206	4.0285	6.21307	4.1174	7.19491	8.2837	7.78423
149.4	4.0948	3.22907	4.197	4.80555	4.0204	6.20466	4.1146	7.18518	8.2752	7.7737
149.5	4.0871	3.22472	4.1885	4.79905	4.0112	6.19627	4.1085	7.17546	8.2675	7.76318
149.6	4.0866	3.22038	4.1848	4.79256	4.0105	6.18788	4.1068	7.16575	8.2653	7.75268
149.7	4.0831	3.21604	4.1814	4.78607	4.0077	6.17951	4.098	7.15605	8.2584	7.74218
149.8	4.0808	3.2117	4.1764	4.7796	4.0051	6.17115	4.0915	7.14637	8.2526	7.73171
149.9	4.0781	3.20738	4.1727	4.77313	4.0039	6.1628	4.0886	7.1367	8.2429	7.72125
150	4.0776	3.20306	4.1734	4.76667	4.0047	6.15446	4.0887	7.12704	8.2359	7.7108
150.1	4.0785	3.19874	4.1695	4.76022	4.0028	6.14613	4.0903	7.1174	8.2353	7.70037
150.2	4.0767	3.19443	4.166	4.75378	3.9969	6.13782	4.0897	7.10777	8.232	7.68995
150.3	4.0754	3.19013	4.1674	4.74735	3.9992	6.12951	4.0904	7.09815	8.2315	7.67954
150.4	4.0724	3.18583	4.1681	4.74092	4	6.12122	4.0871	7.08855	8.2299	7.66915
150.5	4.0649	3.18154	4.1613	4.73451	3.995	6.11294	4.082	7.07896	8.2272	7.65877
150.6	4.0607	3.17725	4.1589	4.7281	3.9936	6.10466	4.0792	7.06938	8.2237	7.64841
150.7	4.059	3.17297	4.1568	4.72171	3.9902	6.0964	4.0789	7.05981	8.2197	7.63806
150.8	4.0549	3.16869	4.1478	4.71532	3.9796	6.08816	4.0727	7.05026	8.2087	7.62773
150.9	4.0544	3.16442	4.1443	4.70894	3.9793	6.07992	4.071	7.04072	8.2042	7.61741
151	4.0541	3.16016	4.1433	4.70257	3.9799	6.07169	4.0707	7.03119	8.199	7.6071
151.1	4.0569	3.1559	4.1439	4.6962	3.9828	6.06348	4.0779	7.02168	8.1993	7.59681
151.2	4.0578	3.15165	4.1445	4.68985	3.9826	6.05527	4.0775	7.01218	8.1951	7.58653
151.3	4.0519	3.14741	4.1397	4.6835	3.9771	6.04708	4.0725	7.00269	8.1923	7.57626
151.4	4.0492	3.14316	4.1409	4.67717	3.9739	6.0389	4.0673	6.99322	8.188	7.56601
151.5	4.0483	3.13893	4.1383	4.67084	3.9732	6.03073	4.0633	6.98375	8.185	7.55577
151.6	4.0517	3.1347	4.1375	4.66452	3.9748	6.02256	4.0659	6.9743	8.1838	7.54555
151.7	4.0536	3.13048	4.1367	4.65821	3.9754	6.01442	4.0644	6.96487	8.1801	7.53534
151.8	4.0527	3.12626	4.1332	4.6519	3.9753	6.00628	4.0586	6.95544	8.1764	7.52514
151.9	4.046	3.12205	4.1283	4.64561	3.9701	5.99815	4.0509	6.94603	8.1675	7.51496
152	4.0435	3.11784	4.1259	4.63932	3.9688	5.99004	4.0454	6.93663	8.1609	7.50479
152.1	4.0403	3.11364	4.1265	4.63305	3.9661	5.98193	4.0477	6.92725	8.1542	7.49464
152.2	4.0415	3.10945	4.1261	4.62678	3.9679	5.97384	4.0484	6.91787	8.1514	7.4845
152.3	4.0383	3.10526	4.1228	4.62052	3.9621	5.96575	4.045	6.90851	8.1456	7.47437
152.4	4.035	3.10107	4.1191	4.61427	3.9575	5.95768	4.0419	6.89917	8.137	7.46426
152.5	4.0344	3.09689	4.1165	4.60802	3.9541	5.94962	4.0392	6.88983	8.1298	7.45416
152.6	4.0333	3.09272	4.1144	4.60179	3.9499	5.94157	4.0353	6.88051	8.1236	7.44407
152.7	4.0315	3.08856	4.1094	4.59556	3.9422	5.93353	4.0348	6.8712	8.1165	7.434
152.8	4.0306	3.0844	4.1068	4.58934	3.9387	5.9255	4.0361	6.8619	8.1089	7.42394
152.9	4.0278	3.08024	4.1045	4.58313	3.9362	5.91748	4.0327	6.85262	8.1028	7.4139
153	4.0226	3.07609	4.1034	4.57693	3.9331	5.90948	4.0308	6.84334	8.0963	7.40387
153.1	4.0173	3.07194	4.0993	4.57074	3.9301	5.90148	4.0252	6.83408	8.0897	7.39385
153.2	4.0235	3.06781	4.1031	4.56455	3.9342	5.8935	4.0289	6.82484	8.0904	7.38384
153.3	4.0239	3.06367	4.1042	4.55838	3.9338	5.88552	4.0298	6.8156	8.0862	7.37385
153.4	4.0217	3.05955	4.1002	4.55221	3.9294	5.87756	4.0263	6.80638	8.081	7.36388
153.5	4.014	3.05542	4.0962	4.54605	3.9254	5.86961	4.0188	6.79717	8.0741	7.35391
153.6	4.0103	3.05131	4.0885	4.5399	3.9191	5.86166	4.0107	6.78797	8.0653	7.34396
153.7	4.0134	3.0472	4.0908	4.53376	3.9202	5.85373	4.0105	6.77879	8.0651	7.33402
153.8	4.013	3.04309	4.0898	4.52762	3.9216	5.84581	4.0074	6.76962	8.0608	7.3241
153.9	4.0073	3.03899	4.0886	4.5215	3.9182	5.8379	4.0023	6.76046	8.0536	7.31419
154	4.0038	3.0349	4.0855	4.51538	3.9148	5.83	3.9956	6.75131	8.0437	7.30429
154.1	4.0023	3.03081	4.0849	4.50927	3.9112	5.82211	3.992	6.74218	8.0406	7.29441
154.2	4.0007	3.02672	4.0834	4.50317	3.9119	5.81424	3.9926	6.73305	8.0375	7.28454
154.3	3.997	3.02265	4.0804	4.49707	3.9069	5.80637	3.985	6.72394	8.029	7.27468
154.4	3.9979	3.01858	4.0809	4.49099	3.9052	5.79851	3.9801	6.71485	8.0232	7.26484
154.5	4.0029	3.01451	4.0838	4.48491	3.9054	5.79067	3.9809	6.70576	8.0233	7.25501
154.6	4.004	3.01045	4.0845	4.47884	3.9015	5.78283	3.9762	6.69669	8.0197	7.2452
154.7	3.9992	3.00639	4.0835	4.47278	3.8964	5.77501	3.9725	6.68762	8.0128	7.23539
154.8	3.9965	3.00234	4.0807	4.46673	3.8904	5.76719	3.9679	6.67857	8.0051	7.2256
154.9	3.9977	2.9983	4.0807	4.46069	3.8894	5.75939	3.967	6.66954	8.0028	7.21582
155	3.9942	2.99426	4.0758	4.45465	3.8816	5.7516	3.9627	6.66051	7.9934	7.20606
155.1	3.9929	2.99022	4.0725	4.44862	3.8768	5.74381	3.9619	6.6515	7.9905	7.19631
155.2	3.9923	2.98619	4.072	4.44261	3.8722	5.73604	3.9633	6.6425	7.9881	7.18657
155.3	3.9876	2.98217	4.0713	4.43659	3.8693	5.72828	3.9604	6.63351	7.9845	7.17685
155.4	3.9896	2.97815	4.0707	4.43059	3.8683	5.72053	3.9621	6.62454	7.9828	7.16714
155.5	3.9864	2.97414	4.0685	4.4246	3.8663	5.71279	3.9581	6.61558	7.9787	7.15744
155.6	3.9894	2.97014	4.071	4.41861	3.87	5.70506	3.9571	6.60662	7.9771	7.14776
155.7	3.9865	2.96613	4.0684	4.41263	3.8671	5.69734	3.9485	6.59768	7.9679	7.13809
155.8	3.9831	2.96214	4.062	4.40666	3.8645	5.68963	3.9487	6.58876	7.9597	7.12843
155.9	3.9806	2.95815	4.0563	4.4007	3.8612	5.68193	3.9481	6.57984	7.9537	7.11878
156	3.9827	2.95416	4.0549	4.39474	3.8582	5.67425	3.9463	6.57094	7.9529	7.10915
156.1	3.9824	2.95018	4.0501	4.3888	3.855	5.66657	3.943	6.56205	7.9488	7.09953
156.2	3.9811	2.94621	4.053	4.38286	3.858	5.6589	3.9417	6.55317	7.9435	7.08992
156.3	3.9788	2.94224	4.0543	4.37693	3.8581	5.65125	3.94	6.5443	7.9384	7.08033
156.4	3.9772	2.93828	4.0473	4.37101	3.8502	5.6436	3.933	6.53545	7.9256	7.07075
156.5	3.9739	2.93432	4.0404	4.36509	3.8431	5.63596	3.9292	6.52661	7.9157	7.06118
156.6	3.9717	2.93036	4.0408	4.35919	3.8418	5.62834	3.926	6.51777	7.9107	7.05163
156.7	3.9707	2.92642	4.0457	4.35329	3.8408	5.62072	3.9261	6.50895	7.9088	7.04209
156.8	3.9656	2.92247	4.0467	4.3474	3.8413	5.61312	3.9252	6.50015	7.9042	7.03256
156.9	3.9678	2.91854	4.0523	4.34152	3.844	5.60552	3.9242	6.49135	7.9013	7.02304
157	3.9658	2.91461	4.0524	4.33564	3.8408	5.59794	3.9206	6.48257	7.8955	7.01354
157.1	3.9597	2.91068	4.0474	4.32977	3.835	5.59036	3.9186	6.4738	7.888	7.00405
157.2	3.9558	2.90676	4.0437	4.32392	3.8297	5.5828	3.9083	6.46504	7.8764	6.99457
157.3	3.9506	2.90284	4.0391	4.31807	3.8265	5.57524	3.9039	6.45629	7.8701	6.98511
157.4	3.9511	2.89893	4.0367	4.31222	3.8271	5.5677	3.9	6.44756	7.8628	6.97566
157.5	3.9506	2.89503	4.0323	4.30639	3.8277	5.56017	3.8989	6.43883	7.8546	6.96622
157.6	3.9476	2.89113	4.0316	4.30056	3.8228	5.55264	3.8984	6.43012	7.8488	6.95679
157.7	3.9426	2.88723	4.0278	4.29474	3.8171	5.54513	3.8948	6.42142	7.8419	6.94738
157.8	3.9386	2.88334	4.0238	4.28893	3.8123	5.53763	3.8955	6.41273	7.8399	6.93798
157.9	3.938	2.87946	4.0246	4.28313	3.8096	5.53013	3.8924	6.40405	7.8319	6.92859
158	3.9377	2.87558	4.0256	4.27733	3.8124	5.52265	3.8923	6.39539	7.828	6.91922
158.1	3.9372	2.8717	4.0207	4.27155	3.8092	5.51518	3.8917	6.38673	7.8226	6.90986
158.2	3.938	2.86784	4.0202	4.26577	3.8085	5.50772	3.889	6.37809	7.8201	6.90051
158.3	3.9315	2.86397	4.0169	4.25999	3.8006	5.50026	3.8839	6.36946	7.8109	6.89117
158.4	3.931	2.86011	4.0144	4.25423	3.7987	5.49282	3.8836	6.36084	7.8053	6.88185
158.5	3.9317	2.85626	4.0121	4.24847	3.8023	5.48539	3.8806	6.35224	7.8036	6.87253
158.6	3.9301	2.85241	4.0069	4.24273	3.7984	5.47797	3.8739	6.34364	7.7968	6.86324
158.7	3.928	2.84857	4.0059	4.23699	3.7989	5.47055	3.8714	6.33506	7.7917	6.85395
158.8	3.9266	2.84473	4.0067	4.23125	3.7974	5.46315	3.8648	6.32649	7.7865	6.84467
158.9	3.9259	2.8409	4.0092	4.22553	3.7951	5.45576	3.8567	6.31793	7.7838	6.83541
159	3.9259	2.83707	4.0123	4.21981	3.7968	5.44838	3.8554	6.30938	7.7807	6.82616
159.1	3.9256	2.83325	4.0081	4.2141	3.791	5.44101	3.8477	6.30084	7.7737	6.81693
159.2	3.9265	2.82944	4.0056	4.2084	3.7894	5.43364	3.8439	6.29231	7.7653	6.8077
159.3	3.9212	2.82562	4.0015	4.2027	3.7858	5.42629	3.8381	6.2838	7.7591	6.79849
159.4	3.9181	2.82182	3.9979	4.19702	3.7817	5.41895	3.8306	6.2753	7.7503	6.78929
159.5	3.9151	2.81802	3.9959	4.19134	3.7795	5.41162	3.8259	6.26681	7.7423	6.78011
159.6	3.9144	2.81422	3.9968	4.18567	3.7798	5.4043	3.8243	6.25833	7.7383	6.77093
159.7	3.9078	2.81043	3.9989	4.18	3.779	5.39698	3.8209	6.24986	7.7377	6.76177
159.8	3.9042	2.80664	3.997	4.17435	3.7726	5.38968	3.815	6.2414	7.7343	6.75262
159.9	3.9022	2.80286	3.9896	4.1687	3.7656	5.38239	3.8068	6.23296	7.7248	6.74349
160	3.899	2.79909	3.9882	4.16306	3.761	5.37511	3.8045	6.22453	7.7184	6.73436
160.1	3.8974	2.79532	3.9862	4.15743	3.7583	5.36783	3.8056	6.2161	7.7157	6.72525
160.2	3.8894	2.79155	3.9804	4.1518	3.753	5.36057	3.8015	6.20769	7.7026	6.71615
160.3	3.8887	2.78779	3.978	4.14618	3.7483	5.35332	3.7989	6.19929	7.6952	6.70706
160.4	3.8908	2.78404	3.9762	4.14057	3.7528	5.34607	3.8018	6.19091	7.6942	6.69799
160.5	3.8874	2.78028	3.9709	4.13497	3.7514	5.33884	3.7989	6.18253	7.6862	6.68892
160.6	3.8802	2.77654	3.9607	4.12938	3.748	5.33162	3.7911	6.17416	7.674	6.67987
160.7	3.8766	2.7728	3.9599	4.12379	3.7477	5.3244	3.7908	6.16581	7.6729	6.67084
160.8	3.8796	2.76906	3.964	4.11821	3.7483	5.3172	3.7901	6.15746	7.6724	6.66181
160.9	3.8831	2.76533	3.969	4.11264	3.7502	5.31	3.7925	6.14913	7.6728	6.6528
161	3.883	2.76161	3.9714	4.10707	3.7482	5.30282	3.792	6.14081	7.6635	6.64379
161.1	3.8856	2.75789	3.9793	4.10151	3.754	5.29564	3.7904	6.1325	7.6632	6.6348
161.2	3.8853	2.75417	3.9777	4.09597	3.7534	5.28848	3.7883	6.12421	7.6568	6.62583
161.3	3.8846	2.75046	3.9764	4.09042	3.7522	5.28132	3.7871	6.11592	7.6489	6.61686
161.4	3.8826	2.74676	3.9718	4.08489	3.7494	5.27418	3.7834	6.10765	7.641	6.60791
161.5	3.8797	2.74306	3.9676	4.07936	3.7462	5.26704	3.7773	6.09938	7.6364	6.59897
161.6	3.8807	2.73936	3.9659	4.07384	3.745	5.25991	3.7719	6.09113	7.6322	6.59004
161.7	3.8768	2.73567	3.9623	4.06833	3.737	5.25279	3.7653	6.08289	7.6207	6.58112
161.8	3.8721	2.73199	3.9583	4.06283	3.7315	5.24569	3.7649	6.07465	7.6154	6.57222
161.9	3.8747	2.72831	3.9573	4.05733	3.7272	5.23859	3.7627	6.06644	7.6117	6.56332
[truncated: 881 more rows]
